# Supplementary material for: Discovering biological connections between experimental conditions based on common patterns of differential gene expression
Source: BMC Bioinformatics. 2011 Sep 27;12:381. doi: 10.1186/1471-2105-12-381 (PMC3203354; doi:10.1186/1471-2105-12-381)
Supplement: Additional file 1 — A gene expression signature of E2 treatment. The expression of these 111 genes was previously reported to be increased or decreased > 2.5-fold by the treatment of MCF7 cells with 10 nM 17-β-estradiol (E2) for either 8 or 48 hours (or both) relative to treatment with vehicle[20]. [file 1471-2105-12-381-S1.XLS]

## Sheet: E2 treatment signature
Direction	Entrez Gene ID	Gene Symbol	Gene Description
Up	1960	EGR3	early growth response 3
Up	9687	GREB1	growth regulation by estrogen in breast cancer 1
Up	6387	CXCL12	chemokine (C-X-C motif) ligand 12 (stromal cell-derived factor 1)
Up	11098	PRSS23	protease, serine, 23
Up	6584	SLC22A5	solute carrier family 22 (organic cation/carnitine transporter), member 5
Up	3221	HOXC4	homeobox C4
Up	6478	SIAH2	seven in absentia homolog 2 (Drosophila)
Up	164	AP1G1	adaptor-related protein complex 1, gamma 1 subunit
Up	2743	GLRB	glycine receptor, beta
Up	771	CA12	carbonic anhydrase XII
Up	2353	FOS	FBJ murine osteosarcoma viral oncogene homolog
Up	990	CDC6	cell division cycle 6 homolog (S. cerevisiae)
Up	5979	RET	ret proto-oncogene
Up	8839	WISP2	WNT1 inducible signaling pathway protein 2
Up	115	ADCY9	adenylate cyclase 9
Up	9536	PTGES	prostaglandin E synthase
Up	799	CALCR	calcitonin receptor
Up	4603	MYBL1	v-myb myeloblastosis viral oncogene homolog (avian)-like 1
Up	3487	IGFBP4	insulin-like growth factor binding protein 4
Up	10125	RASGRP1	RAS guanyl releasing protein 1 (calcium and DAG-regulated)
Up	23286	WWC1	WW and C2 domain containing 1
Up	7153	TOP2A	topoisomerase (DNA) II alpha 170kDa
Up	744	MPPED2	metallophosphoesterase domain containing 2
Up	5984	RFC4	replication factor C (activator 1) 4, 37kDa
Up	11031	RAB31	RAB31, member RAS oncogene family
Up	7031	TFF1	trefoil factor 1
Up	8204	NRIP1	nuclear receptor interacting protein 1
Up	23136	EPB41L3	erythrocyte membrane protein band 4.1-like 3
Up	6383	SDC2	syndecan 2
Up	23089	PEG10	paternally expressed 10
Up	4137	MAPT	microtubule-associated protein tau
Up	25800	SLC39A6	solute carrier family 39 (zinc transporter), member 6
Up	1543	CYP1A1	cytochrome P450, family 1, subfamily A, polypeptide 1
Up	1545	CYP1B1	cytochrome P450, family 1, subfamily B, polypeptide 1
Down	3625	INHBB	inhibin, beta B
Down	8870	IER3	immediate early response 3
Down	2057	EPOR	erythropoietin receptor
Down	5631	PRPS1	phosphoribosyl pyrophosphate synthetase 1
Down	7042	TGFB2	transforming growth factor, beta 2
Down	4430	MYO1B	myosin IB
Down	2346	FOLH1	folate hydrolase (prostate-specific membrane antigen) 1
Down	652	BMP4	bone morphogenetic protein 4
Down	10769	PLK2	polo-like kinase 2 (Drosophila)
Down	1514	CTSL1	cathepsin L1
Down	4151	MB	myoglobin
Down	6781	STC1	stanniocalcin 1
Down	9619	ABCG1	ATP-binding cassette, sub-family G (WHITE), member 1
Down	23531	MMD	monocyte to macrophage differentiation-associated
Down	54541	DDIT4	DNA-damage-inducible transcript 4
Down	3554	IL1R1	interleukin 1 receptor, type I
Down	638	BIK	BCL2-interacting killer (apoptosis-inducing)
Down	23240	KIAA0922	KIAA0922
Down	1843	DUSP1	dual specificity phosphatase 1
Down	1846	DUSP4	dual specificity phosphatase 4
Down	5909	RAP1GAP	RAP1 GTPase activating protein
Down	29760	BLNK	B-cell linker
Down	3897	L1CAM	L1 cell adhesion molecule
Down	3887	KRT81	keratin 81
Down	5816	PVALB	parvalbumin
Down	4071	TM4SF1	transmembrane 4 L six family member 1
Down	3912	LAMB1	laminin, beta 1
Down	3855	KRT7	keratin 7
Down	9052	GPRC5A	G protein-coupled receptor, family C, group 5, member A
Down	4147	MATN2	matrilin 2
Down	4088	SMAD3	SMAD family member 3
Down	1191	CLU	clusterin
Down	8942	KYNU	kynureninase (L-kynurenine hydrolase)
Down	9353	SLIT2	slit homolog 2 (Drosophila)
Down	306	ANXA3	annexin A3
Down	2330	FMO5	flavin containing monooxygenase 5
Down	10974	C10orf116	chromosome 10 open reading frame 116
Down	1891	ECH1	enoyl Coenzyme A hydratase 1, peroxisomal
Down	7837	PXDN	peroxidasin homolog (Drosophila)
Down	23466	CBX6	chromobox homolog 6
Down	1316	KLF6	Kruppel-like factor 6
Down	5507	PPP1R3C	protein phosphatase 1, regulatory (inhibitor) subunit 3C
Down	8349	HIST2H2BE	histone cluster 2, H2be
Down	2799	GNS	glucosamine (N-acetyl)-6-sulfatase
Down	1512	CTSH	cathepsin H
Down	10397	NDRG1	N-myc downstream regulated 1
Down	10437	IFI30	interferon, gamma-inducible protein 30
Down	8537	BCAS1	breast carcinoma amplified sequence 1
Down	1627	DBN1	drebrin 1
Down	10608	MXD4	MAX dimerization protein 4
Down	8991	SELENBP1	selenium binding protein 1
Down	8659	ALDH4A1	aldehyde dehydrogenase 4 family, member A1
Down	3913	LAMB2	laminin, beta 2 (laminin S)
Down	9516	LITAF	lipopolysaccharide-induced TNF factor
Down	27124	INPP5J	inositol polyphosphate-5-phosphatase J
Down	2064	ERBB2	v-erb-b2 erythroblastic leukemia viral oncogene homolog 2, neuro/glioblastoma derived oncogene homolog (avian)
Down	7043	TGFB3	transforming growth factor, beta 3
Down	10020	GNE	glucosamine (UDP-N-acetyl)-2-epimerase/N-acetylmannosamine kinase
Down	4753	NELL2	NEL-like 2 (chicken)
Down	10057	ABCC5	ATP-binding cassette, sub-family C (CFTR/MRP), member 5
Down	140462	ASB9	ankyrin repeat and SOCS box-containing 9
Down	8507	ENC1	ectodermal-neural cortex (with BTB-like domain)
Down	1942	EFNA1	ephrin-A1
Down	51141	INSIG2	insulin induced gene 2
Down	6812	STXBP1	syntaxin binding protein 1
Down	4798	NFRKB	nuclear factor related to kappaB binding protein
Down	9915	ARNT2	aryl-hydrocarbon receptor nuclear translocator 2
Down	1287	COL4A5	collagen, type IV, alpha 5
Down	10184	LHFPL2	lipoma HMGIC fusion partner-like 2
Down	390	RND3	Rho family GTPase 3
Down	23508	TTC9	tetratricopeptide repeat domain 9
Down	9121	SLC16A5	solute carrier family 16, member 5 (monocarboxylic acid transporter 6)
Down	5934	RBL2	retinoblastoma-like 2 (p130)
Down	6623	SNCG	synuclein, gamma (breast cancer-specific protein 1)
Down	6609	SMPD1	sphingomyelin phosphodiesterase 1, acid lysosomal
Down	4582	MUC1	mucin 1, cell surface associated
Down	2065	ERBB3	v-erb-b2 erythroblastic leukemia viral oncogene homolog 3 (avian)
