# Supplementary material for: Discovering biological connections between experimental conditions based on common patterns of differential gene expression
Source: BMC Bioinformatics. 2011 Sep 27;12:381. doi: 10.1186/1471-2105-12-381 (PMC3203354; doi:10.1186/1471-2105-12-381)
Supplement: Additional file 4 — Results of openSESAME query using p63 silencing signature. In an openSESAME query using the signature of p63 silencing, these 123 GEO series were assigned an FDR q < 0.25 with either the K-S or Fisher's exact tests. Series are sorted in ascending order by K-S q value. [file 1471-2105-12-381-S4.XLS]

## Sheet: Additional File 4
Series ID	Series Title	# samples	significant positive SA scores	significant negative SA scores	Fisher p	Fisher FDR q	K-S p	K-S FDR q
GSE15460-1	Oncogenic Pathway Combinations Predict Clinical Prognosis in Gastric Cancer	273	54	30	1.04e-24	2.28e-21	7.48e-09	2.74e-06
GSE2665	Lymphe node vs. Tonsil	20	10	10	2.18e-21	2.38e-18	0.000232	0.0152
GSE7553	Gene Expression Patterns Involved in the Malignant Transformation and Progression of Metastatic Melanoma	87	22	18	5.66e-19	4.12e-16	0.000127	0.00923
GSE5281	Alzheimer's disease and the normal aged brain (steph-affy-human-433773)	161	30	24	1.67e-17	9.11e-15	5.77e-05	0.00525
GSE6932	Identification and characterization of small molecule inducers of epidermal keratinocyte differentiation	18	10	7	2.88e-17	1.26e-14	7.59e-05	0.00592
GSE13355	Gene expression data of skin from psoriatic patients and normal controls	180	30	27	7.56e-17	2.75e-14	0.000667	0.0373
GSE15459	Gastric Cancer Project '08 (Singapore Patient Cohort)	200	30	29	9.27e-16	2.89e-13	1.91e-06	0.000299
GSE3292	Gene expression signature of HPV in head and neck squamous cell carcinoma	36	10	13	1.14e-15	3.11e-13	0.00107	0.0544
GSE10300	head and neck squamous cell carcinoma samples	43	11	14	1.6e-15	3.87e-13	0.00141	0.0669
GSE9750	Identification of gene expression profiles in cervical cancer	66	10	20	5.41e-15	1.18e-12	3.44e-05	0.00358
GSE19392	Dynamic responses of primary human bronchial epithelial cells to influenza virus, viral RNA and interferon-beta	169	28	23	1.97e-14	3.92e-12	0.000228	0.0152
GSE23400	Global gene expression profiling and validation in esophageal squamous cell carcinoma (ESCC)	106	14	24	3.32e-14	6.04e-12	8.77e-09	2.74e-06
GSE7307	Human body index - transcriptional profiling	677	5	65	6.14e-14	1.03e-11	0.0107	0.266
GSE18161	Washing scaling of microarray expression	18	8	7	1.84e-13	2.86e-11	0.00405	0.139
GSE17183	Hepatic gene expression before and during interferon and ribavirin combination therapy	108	21	17	2.4e-13	3.5e-11	1.76e-06	0.000296
GSE9649	Expression studies of HMEC exposed to lactic acidosis and hypoxia	30	11	8	2.87e-13	3.91e-11	9.14e-06	0.00117
GSE16058	Distinctions between the stasis and telomere attrition senescence barriers in cultured human mammary epithelial cells	48	9	15	3.34e-13	4.05e-11	7.7e-09	2.74e-06
GSE24202	Expression data from genetically modified HMLE human mammary epithelial cells	21	7	9	3.32e-13	4.05e-11	0.00114	0.0567
GSE9691	Analysis of the effects of loss of E-cadherin and cell adhesion on human mammary epithelial cells	12	6	6	3.82e-13	4.38e-11	0.00647	0.188
GSE14814	Prognostic and Predictive Gene Signature for Adjuvant Chemotherapy in Resected Non-Small Cell Lung Cancer	90	22	11	4.02e-13	4.38e-11	2.33e-05	0.00268
GSE11024	Microarray analaysis of adult and childhood renal tumors.	79	13	18	8.36e-13	8.7e-11	6.35e-05	0.00533
GSE12790	Gene expression profiling of human breast cancers and cancer cell lines	98	15	19	6.15e-12	6.1e-10	0.00163	0.0727
GSE16134	Bacterial Correlates of Gingival Gene Expression	310	22	44	8.65e-12	8.2e-10	0.000109	0.00823
GSE5816	A Genome-wide Screen for Hypermethylated Genes in Lung Cancer	42	9	12	1.38e-11	1.25e-09	4.12e-05	0.00409
GSE11903	Effective treatment of psoriasis with etanercept is linked to suppression of IL17 signaling, not immediate response TNF	89	11	19	8.86e-11	7.73e-09	0.00834	0.222
GSE14905	Type I Interferon: Potential Therapeutic Target for Psoriasis?	82	17	11	3.48e-10	2.92e-08	3.34e-05	0.00358
GSE19383	Altered gene expression in normal breast and ovarian epithelial cells from BRCA1 and BRCA2 mutation carriers	36	10	8	4.02e-10	3.25e-08	0.00428	0.139
GSE19069	Molecular signatures in peripheral T-cell lymphoma (PTCL)	147	25	14	4.65e-10	3.62e-08	3.63e-06	0.000495
GSE13083	Barrett's vs Normal esophagus vs small intestine comparison	19	6	7	6.83e-10	5.14e-08	0.0042	0.139
GSE20262	Interactome analysis of longitudinal pharyngeal infection of cynomolgus macaques by group A Streptococcus	360	34	37	2.8e-09	2.04e-07	1.89e-12	1.37e-09
GSE1420	Barrett's esophagus, Barrett's-associated adenocarcinomas and normal esophageal epithelium	24	7	7	3.06e-09	2.16e-07	0.00525	0.159
GSE9493	Transcriptomic analyses of renal allograft biopsies reveal conserved rejection signatures and molecular pathways	82	13	14	4.4e-09	3e-07	0.0183	0.4
GSE12649	Gene expression from human prefrontal cortex (BA46)	102	20	9	5.87e-09	3.88e-07	0.000368	0.0223
GSE10245	Gene expression differences between adenocarcinoma and squamous cell carcinoma in human NSCLC	58	12	9	2.18e-08	1.4e-06	0.00793	0.217
GSE8401	Gene Signature for Aggression of Melanoma Metastases - Melanoma Metastasis	83	9	16	3.77e-08	2.35e-06	0.000276	0.0172
GSE19987-2	Germline Mutations in TMEM127 Confer Susceptibility to Pheochromocytoma	75	12	12	5.78e-08	3.51e-06	0.0204	0.42
GSE17073	Differentially expressed genes among cells constituting an in vitro human lung carcinogenesis system	12	5	4	7.07e-08	4.17e-06	0.0434	0.702
GSE2841	Expression Profiling of pheochromocytomas of various genetic origins	76	12	12	7.5e-08	4.31e-06	0.0162	0.366
GSE2109	Expression Project for Oncology (expO)	2158	135	143	8.57e-08	4.8e-06	3.54e-14	3.87e-11
GSE3526	Comparison of gene expression profiles across the normal human body	353	5	38	1.07e-07	5.84e-06	0.0914	0.903
GSE17941	A Transcriptional Signature and Common Gene Networks Link Cancer with Metabolic Syndrome and Auto-immune Diseases	49	9	9	2.12e-07	1.13e-05	7e-15	1.53e-11
GSE21374	Expression data from human renal allograft biopsies	282	22	32	2.61e-07	1.36e-05	0.000805	0.0428
GSE10696	Expression analysis in A431_wt vs A431_GR cells	6	3	3	5.84e-07	2.97e-05	0.124	1
GSE9716	Radioresistant and radiosensitive tumors and cell lines	38	8	7	6.82e-07	3.38e-05	0.0774	0.871
GSE11882	Gene expression changes in the course of normal brain aging are sexually dimorphic	173	20	18	8.43e-07	4e-05	0.0319	0.576
GSE6338	Gene expression analysis of Peripheral T-cell Lymphoma/Unspecified	60	3	14	8.36e-07	4e-05	0.0294	0.544
GSE17920	Expression data of diagnostic biopsy samples from Hodgkin lymphoma patients	130	17	14	1.2e-06	5.57e-05	0.0138	0.331
GSE21138	Gene Expression Profiles in BA46 of Subjects with Schizophrenia and Matched Controls	59	13	5	1.26e-06	5.75e-05	0.00705	0.2
GSE10935-1	Immune Dysregulation/Tumor-Associated Gene Changes in Recurrent Respiratory Papillomatosis: A Paired Microarray Analysis	20	3	7	1.38e-06	6.16e-05	0.0475	0.711
GSE14333	Expression data from 290 primary colorectal cancers	290	34	16	1.65e-06	7.2e-05	0.00796	0.217
GSE10320	Predicting Relapse in Favorable Histology Wilms Tumor Using Gene Expression	144	16	17	1.7e-06	7.27e-05	0.156	1
GSE5563	Gene expression profile of VIN lesions in comparison to controls	19	5	5	2.35e-06	9.87e-05	0.106	0.945
GSE9397	FSHD Muscle Profiles	20	4	6	3.49e-06	0.000144	0.067	0.818
GSE4757	Alzheimerâ€™s disease: neurofibrillary tangles (Rogers-3U24NS043571-01S1)	20	5	5	4.2e-06	0.00017	0.0226	0.453
GSE11512	Gene expression changes during primate postnatal brain development	80	14	7	4.65e-06	0.000185	0.0026	0.109
GSE17538	Experimentally Derived Metastasis Gene Expression Profile Predicts Recurrence and Death in Colon Cancer Patients	232	27	16	5.83e-06	0.000227	0.00404	0.139
GSE10846	Prediction of survival in diffuse large B cell lymphoma treated with chemotherapy plus Rituximab	420	37	32	7.46e-06	0.000281	0.00339	0.13
GSE7392	Molecular Evidence of Injury and Inflammation in Normal and Fibrotic Renal Allografts One Year Post-Transplant	30	5	7	7.42e-06	0.000281	0.143	1
GSE3780	FM95-14 Fetal Myoblast Differentiation Time Series	30	6	6	8.61e-06	0.000319	0.157	1
GSE9489	Analyses of heterogeneous renal allograft biopsies reveal conserved rejection signatures and molecular pathways I	60	9	9	8.92e-06	0.000325	0.0904	0.903
GSE2280	Prediction of lymphatic metastasis from primary squamous cell carcinoma of the oral cavity	27	6	5	1.26e-05	0.000452	0.0134	0.325
GSE8730-2	Effects of TGF-Î²1 on expression profile of human pulp and odontoblasts	8	3	3	1.39e-05	0.000489	0.08	0.876
GSE8717	Expression data from Human MPNST cancer cells infected with G207 and oncolytic HSV	22	5	5	1.5e-05	0.000521	0.304	1
GSE10334	Transcriptomes in Healthy and Diseased Gingival Tissues	247	9	29	1.91e-05	0.000651	6.04e-05	0.00527
GSE9844	Transcriptomic Dissection of Tongue Squamous Cell Carcinoma	38	5	8	2.17e-05	0.000725	0.0102	0.255
GSE1145	changes in cardiac transcription profiles brought about by heart failure	90	9	13	2.19e-05	0.000725	0.00171	0.0747
GSE16088	Gene expression profiles of human osteosarcoma	23	5	5	2.34e-05	0.000762	0.00701	0.2
GSE6791	Gene Expression Profiles of HPV-Positive and -Negative Head/Neck and Cervical Cancers	84	9	12	2.69e-05	0.00085	1.48e-06	0.00027
GSE3307	Comparative profiling in 13 muscle disease groups	121	13	14	2.66e-05	0.00085	0.0382	0.659
GSE21477	Gene Expression Changes in Primary Human Nasal Epithelial Cells exposed to Formaldehyde in vitro	39	5	8	2.89e-05	0.000901	5.68e-05	0.00525
GSE17536	Metastasis Gene Expression Profile Predicts Recurrence and Death in Colon Cancer Patients (Moffitt Samples)	177	21	13	3.43e-05	0.00106	0.00453	0.143
GSE10270	Bisphenol A induces a profile of tumor aggressiveness in high-risk cells of breast cancer patients	24	5	5	3.54e-05	0.00106	0.0808	0.876
GSE23586	Altered gene expressions of leukocyte transendothelial migration and cell communication pathways in periodontitis-affected gingival tissues	6	2	3	3.54e-05	0.00106	0.157	1
GSE1722	Cross-platform reproducibility of oligonucleotide microarray expression profiles	12	3	4	3.74e-05	0.0011	0.0172	0.383
GSE14880	Differentation in neuroblastomas	34	6	6	4.43e-05	0.00129	0.00742	0.208
GSE21610	Gene expression analysis in non-failing and failing myocardium pre and post pulsatile and non-pulsatile VAD support	68	10	8	5.25e-05	0.00151	0.119	1
GSE16844	Integrated pathways for neutrophil recruitment and inflammation in leprosy	13	4	3	5.75e-05	0.00163	0.136	1
GSE16111	BMP4 effect on gene expression program in human primary epidermal keratinocytes and dermal fibroblasts	4	2	2	6.98e-05	0.00191	0.284	1
GSE12627	Non-supervised hierarchical clustering of gene expression data	52	8	7	6.92e-05	0.00191	0.058	0.758
GSE6014	A Mitochondria-K+ Channel Axis Is Suppressed in Cancer & Its Normalization Promotes Apoptosis and Inhibits Cancer Growth	4	2	2	6.98e-05	0.00191	0.294	1
GSE14054	Analysis of Ago2-associated transcripts after knockdown of Importin8	14	4	3	0.000102	0.00272	0.374	1
GSE12902	Oncogenomic analysis of mycosis fungoides reveals major differences with SÃ©zary syndrome	22	4	5	0.000102	0.00272	0.321	1
GSE22513	Markers of Taxane Sensitivity in Breast Cancer	28	6	4	0.000107	0.00283	0.0248	0.483
GSE19067	Molecular signatures in natural-killer (NK) cell lymphoma	44	9	3	0.000159	0.00412	0.0238	0.472
GSE4217	Spheroid Formation and Recovery of Human Foreskin Fibroblasts at Ambient Temperature	12	4	2	0.000165	0.00425	0.144	1
GSE17539	Expression profile of grafted human engineered skin substitutes compared with intact human	29	4	6	0.000174	0.00442	0.0548	0.733
GSE6364	Gene Profiling of Endometrium Reveals Progesterone Resistance and Candidate Genetic Loci in Women with Endometriosis	37	7	4	0.000211	0.00529	0.0443	0.702
GSE6885	Transformed Human Breast Epithelial Cell Types vs. Normal Cell-of-Origin	21	5	3	0.000217	0.00533	0.132	1
GSE8514	Expression data from normal adrenal gland and aldosterone-producing adenoma	15	3	4	0.000215	0.00533	0.175	1
GSE13141	Identification of candidate neuroblastoma genes by combining genomic and expression microarrays	30	4	6	0.000235	0.00558	0.426	1
GSE13136	Identification of candidate neuroblastoma genes by combining genomic and expression microarrays: expression data	30	4	6	0.000235	0.00558	0.426	1
GSE16102	Gene expression profiles of canine and human osteosarcoma	57	8	7	0.00023	0.00558	0.00428	0.139
GSE17372	Molecular Classification of AIDS-Related Lymphomas (HIV+ and HIV- cases)	217	21	17	0.000259	0.00608	0.0153	0.362
GSE12460	Expression profiling of neuroblastic tumors	64	8	8	0.000297	0.00691	0.018	0.396
GSE7803	Human pre-invasive and invasive cervical squamous cell carcinomas and normal cervical epithelia	41	6	6	0.000336	0.00773	0.0016	0.0727
GSE14107	Lung adenocarcinoma cell line Wnt responsive signature	16	3	4	0.000346	0.0078	0.0488	0.72
GSE23629	Expression data from RCC paired tumors to study metastasis progression	32	6	4	0.000347	0.0078	0.165	1
GSE20271	Expression data from breast cancer FNA biopsies from patients	178	18	14	0.000395	0.0088	0.00344	0.13
GSE10282	In-transit extremity melanoma I	43	7	5	0.000411	0.00907	0.152	1
GSE14383	Effects of chronic exposure of human bronchial epithelial cells to low doses of cigarette smoke condensate	36	5	6	0.000441	0.00963	0.221	1
GSE9576	Gene expression profiling of classical midgut carcinoid primary tumors and liver metastasis	12	3	3	0.000493	0.0107	0.433	1
GSE16395	Cell-Specific Gene Expression in Langerhans Cell Histiocytosis	48	6	7	0.0005	0.0107	0.000161	0.0114
GSE6710	Expression data from human skin biposies (lesional and uninvolved) from psoriatic patients	26	4	5	0.000512	0.0109	0.0734	0.855
GSE15583	Neuroblastoma cell lines under normoxic and hypoxic conditions	18	4	3	0.000629	0.0131	0.346	1
GSE17046	Analysis of the Infrared-A radiation induced transcriptom of human skin fibroblasts.	18	4	3	0.000629	0.0131	0.0473	0.711
GSE11622	Molecular Analysis of the Vaginal Response to Estrogens in the Ovariectomized Rat and Postmenopausal Woman	38	5	6	0.000699	0.0144	0.00157	0.0727
GSE22580	Gene expression profile of normal human mammary epithelial stem/progenitor and myoepithelial cells	3	1	2	0.000764	0.0156	0.149	1
GSE8531	Profiling Motility Signal-Induced Genes in Human Keratinocytes	18	3	4	0.000791	0.0158	0.344	1
GSE9713	Detection of genes differentially expressed in radioresistant and radiosensitive tumors before and after irradiation	18	3	4	0.000791	0.0158	0.397	1
GSE18552	CDK inhibitors and flavopiridol profiling on A2780 and MCF7 cells	35	4	6	0.000877	0.0174	0.193	1
GSE18590	DNMT1 Maintains Progenitor Function in Self-Renewing Somatic Tissue	6	2	2	0.0009	0.0177	0.271	1
GSE13067	Expression data from primary colorectal cancers	74	11	4	0.001	0.0195	0.0528	0.722
GSE8056	Gene Expression Profiles in Thermally Injured Human Skin: A Temporal Microarray Analysis	12	1	4	0.0013	0.0251	0.0832	0.886
GSE15156	Gene expression analysis of HPV-immortalized keratinocytes	12	3	2	0.00211	0.04	0.257	1
GSE5116	Genomic Pathways of 17-beta-Estradiol Induced Malignant Cell Transformation in Human Breast Epithelial Cells	12	3	2	0.00211	0.04	0.31	1
GSE14461	Response of bronchial epithelial cells to low doses of cigarette smoke condensate	53	4	8	0.0022	0.0414	0.0157	0.366
GSE17906	Gene expression down-regulation in prostate tumor-associated stromal cells involves organ-specific genes	25	4	4	0.00236	0.0439	0.506	1
GSE12764	Gene expression changes upon expression of activated versions of MEK1 and HRAS in MCF10A cells	17	4	2	0.00237	0.0439	0.0159	0.366
GSE6599	gene expression in monkey aorta with aging and gender	24	5	2	0.00242	0.0443	0.00459	0.143
GSE19293	In-transit extremity melanoma II	52	7	5	0.00259	0.0471	0.155	1
GSE18070	Smad signaling is required for maintenance of epigenetic gene silencing during breast cancer progression	9	3	1	0.00263	0.0474	0.264	1
GSE14767	Subsets of very low risk Wilms Tumors show distinctive gene expression, histologic, and clinical features	39	4	6	0.00269	0.0481	0.384	1
GSE17612	Comparison of post-mortem tissue from brain BA10 region between schizophrenic and control patients.	51	8	3	0.00308	0.0547	0.272	1
GSE6013	Gene expression in asbestos exposed lung cells	27	3	5	0.00332	0.0584	0.194	1
GSE15192	Differences between CD44+/CD24- and CD44-/CD24+ subpopulation of immortalized human mammary epithelial cells	8	2	2	0.00361	0.0621	0.176	1
GSE17476	Expression data from E161K LMNA mutant heart and control	8	2	2	0.00361	0.0621	0.257	1
GSE14302	Identification of human Myc- and Lin-28B-responsive transcripts	8	2	2	0.00361	0.0621	0.426	1
GSE10089	Anti-tumor Activity of Histone Deacetylase Inhibitors in Non-Small Cell Lung Cancer Cells	23	3	4	0.00386	0.0659	0.101	0.934
GSE19188	Expression data for early stage NSCLC	156	10	16	0.00389	0.0659	1.41e-05	0.00171
GSE13791	Expression data from human primary fibroblasts, endothelial and smooth muscle cells infected with Trypanosoma cruzi	26	5	2	0.00394	0.0662	0.121	1
GSE10406	Mucus overproduction	24	4	3	0.004	0.0662	0.137	1
GSE4219	Spheroid Formation and Recovery of Human Foreskin Fibroblasts and T98G Glioma Cells at Ambient Temperature	24	4	3	0.004	0.0662	0.0794	0.876
GSE13597	Expression data from biopsies of Nasopharyngeal carcinoma (NPC) and non-malignant controls	28	3	5	0.00412	0.0676	0.568	1
GSE16969	Gene expression analysis of TSC-tubers reveals increased expression of adhesion and inflammatory factors	10	3	1	0.00417	0.068	0.445	1
GSE23501	DNA methylation signatures define molecular subtypes of Diffuse Large B Cell Lymphoma	69	8	6	0.00434	0.0701	0.228	1
GSE7224	Gene expression in tonsil and oral epithelia	13	2	3	0.00438	0.0704	0.183	1
GSE7023	Renal Cell Carcinoma - Papillary types 1, and 2b, Normal Kidney Tissue	47	5	6	0.00447	0.0713	0.401	1
GSE4290	Expression data of glioma samples from Henry Ford Hospital	180	16	13	0.0052	0.0823	0.11	0.96
GSE12452	mRNA expression profiling of nasopharyngeal carcinoma	41	5	5	0.0054	0.0844	0.0957	0.927
GSE5287	Prediction of response and survival following chemotherapy in patients with advanced bladder cancer	30	5	3	0.00541	0.0844	0.35	1
GSE2395	Human Cystic Fibrosis	20	4	2	0.00556	0.086	0.205	1
GSE9633	16 prostatic cancer cell lines and sensitivity to an anticancer tumor agent dasatinib	16	1	4	0.00572	0.088	0.0627	0.804
GSE12583	Highly efficient generation of induced pluripotent stem cells from human keratinocytes	9	2	2	0.00603	0.0921	0.127	1
GSE19982	Gene expression discriminates chromophobe renal cell carcinoma and oncocytoma	30	3	5	0.00617	0.0927	0.35	1
GSE20641	Expression data for serum stimulation of human primary fibroblasts	10	1	3	0.00624	0.0927	0.512	1
GSE23112	Profiling and Functional Analyses of MicroRNAs and Their Target Gene Products in Human Uterine Leiomyomas	10	1	3	0.00624	0.0927	0.0855	0.9
GSE23980	Expression data from human soft tissue sarcomas with complex genomics	160	16	4	0.00617	0.0927	0.195	1
GSE21050	Expression data from Complex genetics sarcomas (cohort 1 and 2)	310	25	8	0.00645	0.095	0.193	1
GSE10327	mRNA expression data of 62 human medulloblastoma tumors	62	7	6	0.00649	0.095	0.184	1
GSE18679	TimEX from human embryonic stem cells, mesenchymal stem cells, and erythroid cells	5	1	2	0.00663	0.0965	0.334	1
GSE3790	Human cerebellum, frontal cortex [BA4, BA9] and caudate nucleus HD tissue experiment	201	19	11	0.00677	0.0979	0.169	1
GSE20141	Expression analysis of laser-dissected SNpc neurons in Parkinson's disease	18	4	1	0.00755	0.108	0.522	1
GSE13911	Expression data from primary gastric tumors (MSI and MSS) and adjacent normal samples	69	9	4	0.00757	0.108	0.234	1
GSE22167	Reprogramming of T Cells from Human Peripheral Blood	14	3	2	0.00797	0.113	0.0815	0.876
GSE7321	Gene expression analysis of chronic inflamed and healthy human periodontal ligament cells in vivo	2	1	1	0.00835	0.115	0.707	1
GSE20585	The mutation spectrum revealed by paired genome sequences from a lung cancer patient	2	1	1	0.00835	0.115	0.738	1
GSE17549	Loss-of-function mutations in REP-1 affect intracellular vesicle transport in fibroblasts and monocytes of CHM patients	15	0	4	0.00831	0.115	0.0905	0.903
GSE16119	GBM and microglia fraction of same glioblastoma multiforme (GBM)	2	1	1	0.00835	0.115	0.736	1
GSE6982	Long Oligonucleotide Microarrays for African Green Monkey Gene Expression Profile Analysis	2	1	1	0.00835	0.115	0.738	1
GSE17714	11 Neuroblastoma cell lines under normoxic and hypoxic conditions	22	4	2	0.00895	0.121	0.7	1
GSE17700-2	Factorial study for evaluating the effect of Affy platform and lab on gene expression measurements	32	3	5	0.00892	0.121	0.00817	0.22
GSE18583	Baseline skeletal muscle gene expression	41	3	6	0.00901	0.121	0.215	1
GSE17351	Expression data from esophageal squamous cell carcinoma (ESCC)	10	2	2	0.00933	0.124	0.392	1
GSE7400	Hematopoietic stem cell mobilization with G-CSF (gene expression profiling)	10	2	2	0.00933	0.124	0.605	1
GSE16363	Microarray Analysis of Lymphatic Tissue Reveals Stage-Specific, Gene-Expression Signatures in HIV-1 Infection	52	6	5	0.0098	0.13	0.881	1
GSE11100	Dendritic Cell Vaccine against Glioblastoma Multiforme Patients	22	2	4	0.0112	0.147	0.078	0.874
GSE18736-1	Differential Expression of NF-kB target genes in MALT lymphoma with and without chromosome translocation	21	3	3	0.0112	0.147	0.561	1
GSE17907	Molecular profiling of ERBB2-amplified breast cancers	55	7	4	0.0114	0.148	0.00933	0.241
GSE19815	Oncogenic Functions of the Transcription Factor LSF	6	1	2	0.0124	0.158	0.291	1
GSE12305	A 5â€™ Sequence of Human HMGB2 Gene for Transcriptional Targeting of Glioblastoma	6	1	2	0.0124	0.158	0.268	1
GSE5787	Survey of Intra- and Inter-Tumour Heterogeneity of Gene Expression in Cervical Cancer	33	4	4	0.0123	0.158	0.0518	0.722
GSE4922	Genetic Reclassification of Histologic Grade Delineates New Clinical Subtypes of Breast Cancer	289	23	8	0.0137	0.174	0.0898	0.903
GSE17624	Expression data from human Ishikawa cells treated with Bisphenol A	60	7	0	0.0141	0.176	0.81	1
GSE3494	An expression signature for p53 in breast cancer predicts mutation status, transcriptional effects, and patient survival	251	19	5	0.0141	0.176	0.0734	0.855
GSE7529	Two distinct gene signatures identify malignant Neuroblast and Schwannian stromal cells of Neuroblastic Tumors	28	4	3	0.0141	0.176	0.108	0.947
GSE9891	Expression profile of 285 ovarian tumour samples	285	24	12	0.0155	0.192	0.27	1
GSE13162	Expression data from postmortem human brain samples with and without FTLD-U	56	6	5	0.0156	0.192	0.356	1
GSE12907	Expression Analysis of Juvenile Pilocytic Astrocytomas by Oligonucleotide Microarray Reveals Two Potential Subgroups	25	4	2	0.0165	0.203	0.194	1
GSE17861	Analyses of heterogeneous renal allograft biopsies reveal conserved rejection signatures and molecular pathways I, partB	16	2	3	0.0168	0.205	0.84	1
GSE20602	Human Nephrosclerosis Triggers a Hypoxia-Related Glomerulopathy	18	0	4	0.017	0.206	0.0912	0.903
GSE18736-2	Differential Expression of NF-kB target genes in MALT lymphoma with and without chromosome translocation	12	2	2	0.019	0.228	0.215	1
GSE19713	Expression data of 3 prostate cancer stem cell primary lines comparing spheres and parental/adherent culture	12	2	2	0.019	0.228	0.571	1
GSE17491	Evidence for Alteration of Gene Regulatory Networks through MicroRNAs of the HIV-Infected Brain	8	2	1	0.0202	0.229	0.734	1
GSE17440	Gene Expression in Frontal Cortex in Major Depression and HIV	8	2	1	0.0202	0.229	0.734	1
GSE16357	Effects of HHV8 infection in lymphatic endothelial cells	36	4	4	0.0198	0.229	0.351	1
GSE16856	Identifying mutant genes in the LNCaP and 22Rv1 prostate cancer cell lines	8	2	1	0.0202	0.229	0.278	1
GSE7117	Hepatic gene expression after a hypocaloric, low-fat diet in obese women and controls	8	2	1	0.0202	0.229	0.441	1
GSE9829	Focal gains of VEGFA and molecular classification of hepatocellular carcinoma	91	8	8	0.0195	0.229	0.924	1
GSE9843	Gene expression profiling of 91 hepatocellular carcinomas with hepatitis C virus etiology	91	8	8	0.0195	0.229	0.924	1
GSE8166-1	Transcriptome Profile of the Vascular Endothelial Cell Response to Candida albicans	8	2	1	0.0202	0.229	0.202	1
GSE20181	Letrozole (Femara) early and late responses to treatment	60	7	4	0.0193	0.229	0.324	1
GSE24199	Novel Properties of Side Population cells in Soft-tissue Sarcoma, and How They May Be Targeted to Develop Potential Therapies	8	2	1	0.0202	0.229	0.847	1
GSE13204	Microarray Innovations in LEukemia (MILE) study	2096	28	69	1	1	1.11e-10	6.03e-08
GSE14468	Gene expression profiling of CEBPA double and single mutant and CEBPA wild type AML.	525	3	4	1	1	1.54e-08	4.19e-06
GSE11135	The MILE (Microarray Innovations In LEukemia) study pre-phase	204	0	1	1	1	7.66e-08	1.86e-05
GSE12626	Genetic analysis of radiation-induced changes in human gene expression	465	1	2	1	1	8.57e-08	1.87e-05
GSE6891	Acute myeloid leukemia samples of samples =< 60yrs on HG-U133 plus 2	460	3	4	1	1	3.37e-07	6.69e-05
GSE5258	Connectivity Map dataset (build01)	346	1	1	1	1	3.19e-06	0.000464
GSE995	Differentiation of acute myeloid leukemia cells	87	0	1	1	1	6.86e-05	0.00554
GSE16226	Many Human Large Intergenic Non-coding RNAs Associate with Chromatin Modifying Complexes and Affect Gene Expression	36	0	1	1	1	0.000237	0.0152
GSE11190	Interferon signaling and treatment outcome in chronic hepatitis C	78	5	8	0.0354	0.344	0.000469	0.0277
GSE11582	Genetic Analysis of Human Traits In-Vitro: Drug Response and Gene Expression in Lymphoblastoid Cell Lines	374	0	2	1	1	0.000517	0.0297
GSE8052	Genetic variants regulating ORMDL3 expression are determinants of susceptibility to childhood asthma	404	6	10	1	1	0.000688	0.0376
GSE8507	Neutrophil and PBMC gene expression data from Job's Syndrome	141	6	4	1	1	0.000935	0.0486
GSE15434	Gene expression profiling in AML with normal karyotype: A multicenter study investigating molecular markers in 251 cases	251	0	2	1	1	0.00136	0.0662
GSE15396	Peripheral blood mononuclear, DU145, and HCT116 cells treated with a CDK inhibitor	156	7	2	1	1	0.0018	0.0772
GSE11121	The humoral immune system has a key prognostic impact in node-negative breast cancer	200	10	9	0.912	1	0.00282	0.116
GSE1577	T-ALL and T-lymphoblastic lymphoma	29	3	2	0.115	0.789	0.00292	0.118
GSE21293	Periostin, a cell adhesion molecule, facilitates invasion in the tumor microenvironment and annotates a novel tumor invasive signature in esophageal cancer	35	2	5	0.0323	0.324	0.00299	0.119
GSE21653	A gene expression signature identifies two prognostic subgroups of basal breast cancer	266	18	9	0.166	0.968	0.00345	0.13
GSE20060	Expression of human aortic endothelial cells treated with or without oxidized phospholipids	385	7	5	1	1	0.00418	0.139
GSE15061	Gene array prediction of AML transformation in MDS	870	18	32	1	1	0.00385	0.139
GSE2328-2	Application of genome-wide expression analysis to human health & disease	79	0	0	1	1	0.00408	0.139
GSE3524	Association b/w gene expression profile & tumor invasion in OSCC	20	1	1	0.557	1	0.00424	0.139
GSE1456	Gene expression of breast cancer tissue in a large population-based cohort of Swedish patients	159	14	6	0.0541	0.49	0.00441	0.142
GSE635	Identification of novel genomic determinants of cellular drug resistance in acute lymphoblastic leukemia.	173	0	1	1	1	0.0049	0.151
GSE5350	MicroArray Quality Control (MAQC) Project	140	7	4	1	1	0.00531	0.159
GSE12995	Expression data for diagnosis acute lymphoblastic leukemia samples	175	0	1	1	1	0.00572	0.169
GSE16837	Gene expression data from S. aureus-exposed neutrophils	113	0	0	1	1	0.00883	0.232
GSE13425	Expression data from ALL patients included in the set used to construct a classification signature (COALL cohort)	190	0	1	1	1	0.0094	0.241
GSE9899	Expression profile of ovarian tumour samples	295	24	13	0.0224	0.253	0.232	1
GSE13933	Trachea Epithelium as a â€œ Canaryâ€ for Cigarette Smoking-induced Biologic Phenotype of Small Airway Epithelium	87	6	9	0.0231	0.26	0.0961	0.927
GSE21132	role of miR-146a on Jurkat T cells	3	1	1	0.0235	0.261	0.938	1
GSE10880	Expression profiling of MRC5, IFN gamma treated MRC5 and PGF cells.	3	1	1	0.0235	0.261	0.336	1
GSE10161	Integrated genomic approaches implicate osteoglycin (Ogn) in the regulation of left ventricular mass	27	4	2	0.0235	0.261	0.652	1
GSE14618-2	Microarray analyses of induction failure in T-ALL	50	0	6	0.0244	0.268	0.329	1
GSE14615	Microarray analyses of induction failure in T-ALL (COG study 9404)	50	0	6	0.0244	0.268	0.329	1
GSE10070	Gene Expression in MCF10A cells through Differentiation on Transwells	13	2	2	0.0255	0.277	0.253	1
GSE7621	Expression data of substantia nigra from postmortem human brain of Parkinson's disease patients (PD)	25	3	3	0.0257	0.277	0.858	1
GSE1869	Ischemic and Nonischemic CM and NF Hearts	25	3	3	0.0257	0.277	0.52	1
GSE7007	Ewing samples and EWS-FLI-1 inhibited Ewing cell lines	39	3	5	0.0259	0.279	0.878	1
GSE8633	Gene expression profile of conjunctival epithelial cell lines	16	3	1	0.0269	0.286	0.028	0.531
GSE7806	The effect of erstressin and nostressin on cytokine-induced A172 human glioblastoma cells in culture.	16	3	1	0.0269	0.286	0.841	1
GSE17347	Expression data of two human cancer cell lines cultivated in 2-dimensional (2D) vs. 3-dimensional (3D) cell culture	12	3	0	0.0278	0.295	0.16	1
GSE1657	Adipocyte Differentiation	24	4	0	0.0281	0.296	0.731	1
GSE12348	Prostate cancer cell lines and normal prostate epithelial and stromal cells in primary culture	9	2	1	0.0286	0.297	0.0925	0.905
GSE8784	Plasmodium Circumsporozoite Protein Promotes the Development of the Liver Stages of the Parasite	9	2	1	0.0286	0.297	0.932	1
GSE10435	FM95-14 expression verification	9	2	1	0.0286	0.297	0.654	1
GSE18811	Transcriptome Analysis and Molecular Signature of Human Retinal Pigment Epithelium	31	4	3	0.03	0.304	0.0368	0.642
GSE8240	EMT initiation in MCF10A cells subjected to ionizing radiation and treatment with transforming growth factor beta-1.	15	1	3	0.0295	0.304	0.553	1
GSE10524	Genomic alterations and gene expression in primary diffuse large B cell lymphomas of immune privileged sites	40	3	5	0.0295	0.304	0.602	1
GSE11630	HOCL induced airway epithelial gene expression	32	1	5	0.0299	0.304	0.561	1
GSE15641	Gene signatures of progression and metastasis in renal cell cancer	92	3	10	0.03	0.304	0.168	1
GSE907	Gene expression profiling of Rhesus monkey extraocular muscle and its layers (Porter lab)	8	1	2	0.0301	0.304	0.232	1
GSE12093	The 76-gene Signature Defines High-Risk Patients that Benefit from Adjuvant Tamoxifen Therapy	136	13	6	0.0323	0.324	0.132	1
GSE20146	Expression analysis of dissected GPi in Parkinson's disease	20	3	2	0.0326	0.325	0.79	1
GSE14842	Expression data from IBS patients before and after treatment	14	2	2	0.0331	0.327	0.745	1
GSE11710	TGF-beta-induced gene expression data and Smad2/3 binding sites of HaCaT keratinocytes	19	2	3	0.033	0.327	0.753	1
GSE5090	PCOS patients vs control subjects	17	3	1	0.0334	0.328	0.151	1
GSE16237	Expression data of human neuroblastoma tissue samples	51	6	3	0.0335	0.328	0.229	1
GSE19987-1	Germline Mutations in TMEM127 Confer Susceptibility to Pheochromocytoma	50	3	6	0.0339	0.33	0.341	1
GSE8671	Transcriptome profile of human colorectal adenomas.	64	7	4	0.0357	0.345	0.0615	0.8
GSE4532	Cross-hybridization comparison between cRNA target and cDNA target	12	0	3	0.0367	0.351	0.137	1
GSE9894	Specific plasma membrane protein phenotype of culture-amplified and native human bone marrow mesenchymal stem cells	12	0	3	0.0367	0.351	0.301	1
GSE12644	Gene expression profile of normal and calcified stenotic human aortic valves	20	2	3	0.0399	0.381	0.025	0.483
GSE16515	Expression data from Mayo Clinic Pancreatic Tumor and Normal samples	51	6	1	0.0424	0.402	0.0395	0.663
GSE13218	Gene expression profiling of YAP wild-type or mutants overexpressing MCF10A cells	4	1	1	0.0442	0.407	0.507	1
GSE12843	Comparative profiling of mRNA expression in human mesenchymal stem cells derived from adult adipose and lipoma tissues	4	1	1	0.0442	0.407	0.439	1
GSE10585	Egr1 regulates the coordinated expression of numerous EGF receptor target genes as identified by ChIP-on-chip	4	1	1	0.0442	0.407	0.973	1
GSE10196	Identification of YAP target genes in MCF10A cells	4	1	1	0.0442	0.407	0.454	1
GSE6566	Strength of T cell stimulation	4	1	1	0.0442	0.407	0.697	1
GSE8050	A cryptic VEGF T-cell epitope: Identification and characterization by mass spectrometry and T-cell assays.	4	1	1	0.0442	0.407	0.541	1
GSE11865	Downstreams of hnRNP A2 in Colo16 cells	4	1	1	0.0442	0.407	0.199	1
GSE11115	Selective estrogen receptor-beta agonists repress transcription of proinflammatory	11	2	1	0.0502	0.46	0.791	1
GSE9832	Reprogramming of human somatic cells to pluripotency with defined factors	16	2	2	0.052	0.473	0.813	1
GSE11819	Frequent in-frame somatic deletions activate gp130 in inflammatory hepatocellular tumours	16	2	2	0.052	0.473	0.851	1
GSE18618	Transcriptional Signature and Memory Retention of Human-induced Pluripotent Stem Cells	15	3	0	0.0557	0.49	0.0735	0.855
GSE8987-1	Expression data from buccal and nasal epithelium of current and never smokers	10	1	2	0.0562	0.49	0.686	1
GSE12486	Changes in cardiac transcription profiles following on-pump coronary artery bypass grafting	10	1	2	0.0562	0.49	0.934	1
GSE21654	Expression data from 22 Pancreatic Cancer Cell Lines	22	2	3	0.0563	0.49	0.263	1
GSE13059	Expression data from short-time cultured primary cells derived from colorectal adenocarcinoma	30	4	0	0.0554	0.49	0.38	1
GSE12606	HLA ligand profiles of primary renal cell carcinoma maintained in metastases.sue	10	1	2	0.0562	0.49	0.619	1
GSE9709	Human induced pluripotent stem (iPS) cells from neonatal skin derived cells	10	1	2	0.0562	0.49	0.67	1
GSE7846	Differentially expressed genes in HEECs of eutopic endometrium of patients with endometriosis compared with control	10	1	2	0.0562	0.49	0.903	1
GSE6451	A genomic screen for activators of the antioxidant response element	6	0	2	0.055	0.49	0.652	1
GSE14543	A molecular function map of Ewingâ€™s Sarcoma	10	1	2	0.0562	0.49	0.756	1
GSE4127	Anticancer drug clustering in lung cancer based on gene expression profiles and sensitivity database	29	0	4	0.0583	0.505	0.0314	0.576
GSE16615	gene expression in human subcutaneous adipose tissue after CLA intervention	39	5	1	0.059	0.507	0.502	1
GSE10410	Triazole Antifungal Toxicogenomics: human_primary_hepatocytes_CellzDirect	43	4	4	0.059	0.507	0.666	1
GSE17189	Molecular Classification of AIDS-Related Lymphomas	17	3	0	0.0622	0.531	0.185	1
GSE11327	Dendritic cells activated with LPS IFNg over 48 hours	8	2	0	0.0629	0.531	0.336	1
GSE13525	Carboplatin-induced gene expression changes in vitro are prognostic of survival in epithelial ovarian cancer	12	2	1	0.0632	0.531	0.967	1
GSE12621	Expression data in the developing human retina at 19-20 weeks' gestation	12	2	1	0.0632	0.531	0.249	1
GSE15103	PAX3-FKHR regulated genes differentially expressed between alveolar and embryonal rhabdomyosarcoma	12	2	1	0.0632	0.531	0.864	1
GSE6011	Expression data from quadriceps muscle of young DMD patients and age matched controls	37	4	3	0.0626	0.531	0.411	1
GSE9877	Genetic Endothelial Systems Biology of Sickle Stroke Risk	47	5	3	0.0672	0.562	0.631	1
GSE18105	Stage II and stage III colorectal cancer	111	10	6	0.0682	0.564	0.0805	0.876
GSE11904	Gene expression analysis in primary human renal tumors, categorized by VHL genotype and HIF-alpha expression	21	3	1	0.0681	0.564	0.197	1
GSE13460	Effect of wt versus mutant hsa-miR-122 overexpression on spontaneous hESC differentiation	5	1	1	0.0693	0.564	0.642	1
GSE8660	C-terminal diversity within the p53 family accounts for differences in DNA binding and transcriptional activity	5	1	1	0.0693	0.564	0.702	1
GSE6890	Transcriptome maps of six different human cell lines	5	1	1	0.0693	0.564	0.85	1
GSE2175	Differential gene expression in pituitary adenomas by oligonucleotide array analysis	5	1	1	0.0693	0.564	0.165	1
GSE23627	Expression data from RCC cell lines to study metastasis progression	5	1	1	0.0693	0.564	0.748	1
GSE974	Left ventricular apex samples	38	4	3	0.0696	0.565	0.542	1
GSE11348	Gene expression profiles during in vivo human rhinovirus infection: insights into the host response.	93	9	5	0.072	0.582	0.465	1
GSE10739	LPS and PMA response in parental MM6 cells	7	0	2	0.0745	0.6	0.761	1
GSE19246	A novel method of amplification of FFPET derived-RNA enables accurate disease classification with microarrays	177	14	10	0.0751	0.603	0.0275	0.527
GSE11001	Genome-wide expression profiling from formalin-fixed paraffin-embedded breast cancer core biopsies	30	3	3	0.0762	0.604	0.0194	0.411
GSE19330	Expression data from Epiderm cultured skin derived from four different donors	20	1	3	0.0764	0.604	0.866	1
GSE5264	Human bronchial epithelial cell differentiation time course	30	3	3	0.0762	0.604	0.815	1
GSE6280	Expression data for normal and tumor kidneys	20	1	3	0.0764	0.604	0.2	1
GSE17054	Dysregulated gene expression networks in human acute myelogenous leukemia stem cells	13	2	1	0.0778	0.608	0.61	1
GSE12237	Genes that mediate breast cancer metastasis to the brain	13	2	1	0.0778	0.608	0.701	1
GSE2044	Combining gene expression data from different generations of oligonucleotide arrays	13	2	1	0.0778	0.608	0.235	1
GSE20292	Transcriptional analysis of whole substantia nigra in Parkinson's disease	26	3	2	0.0815	0.63	0.346	1
GSE6772	Comparison of gene expression data from human and mouse breast cancers	26	3	2	0.0815	0.63	0.177	1
GSE6596	Comparison of gene expression data from human and mouse breast cancers: Identification of conserved breast tumor genes	26	3	2	0.0815	0.63	0.177	1
GSE8346	Gene expression profiling of N-CoR2 overexpression in response to death induction	16	0	3	0.0827	0.638	0.405	1
GSE16091	Gene expression profiles of human osteosarcoma, set2	34	4	2	0.0856	0.658	0.0697	0.836
GSE18505	HepG2 hepatoma and U87 glioma cells: transcriptomic and genomic analyses	36	0	4	0.0875	0.668	0.114	0.988
GSE18494	Expression profiling of hypoxic HepG2 hepatoma, U87 glioma, and MDA-MB231 breast cancer cells: time course	36	0	4	0.0875	0.668	0.114	0.988
GSE19205	Altered gene expression in Werner & Bloom syndromes is associated with sequences having G-quadruplex forming potential	12	1	2	0.0899	0.676	0.0624	0.804
GSE12917	Gene expression profile of normal and RhoA immortal cells	12	1	2	0.0899	0.676	0.96	1
GSE4218	Spheroid Formation and Recovery of Human T98G Glioma Cells at Ambient Temperature	12	1	2	0.0899	0.676	0.502	1
GSE3062	Affymetrix U133 Plus 2.0 Arrays Hybridized With Varying Amounts of Starting Material	12	1	2	0.0899	0.676	0.854	1
GSE11318	Molecular subtypes of DLBCL have distinct chromosomal aberrations	203	12	15	0.0903	0.677	0.271	1
GSE6816	Hyperexpression of Human Melanotransferrin on SK-N-MC Cell Line	2	1	0	0.0913	0.683	0.765	1
GSE14827	Gene expression profiles from osteosarcpma samples	27	3	2	0.092	0.684	0.161	1
GSE11166	Local regulation and clinical impact of complement gene expression in deceased and living donor kidney allografts	95	9	4	0.0918	0.684	0.241	1
GSE16767	Transcriptome analysis identifies molecular effectors of unconjugated bilirubin in human neuroblastoma SH-SY5Y cells: 4h	6	1	1	0.0978	0.684	0.973	1
GSE16656	Transcriptome analysis identifies molecular effectors of unconjugated bilirubin in human neuroblatoma SH-SY5Y cells: 24h	6	1	1	0.0978	0.684	0.943	1
GSE12407	Gene expression in erythroid cell differentiation	6	1	1	0.0978	0.684	0.603	1
GSE17187	Gene expression analysis of 3 node positive vs 3 node negative intestinal type gastric cancers by gene array technology.	6	1	1	0.0978	0.684	0.359	1
GSE22106	Hydrocortisone induces changes in gene expression and differentiation of immature human enterocytes	6	1	1	0.0978	0.684	0.286	1
GSE15065	C/EBPbeta-2 regulation of gene expression in MCF10A cells	6	1	1	0.0978	0.684	0.905	1
GSE17353	Expression data from hypoxia exposed normal human esophageal epithelial cells	8	0	2	0.0959	0.684	0.714	1
GSE9492	Analyses of heterogeneous renal allograft biopsies reveal conserved rejection signatures and molecular pathways II	6	1	1	0.0978	0.684	0.996	1
GSE12886	Effect of the silencing of WT1 expression on HCC transcriptome	6	1	1	0.0978	0.684	0.998	1
GSE10444	gene expression levels in long-term cultures of human dental pulp stem cells	6	1	1	0.0978	0.684	0.777	1
GSE9941	Gene expression profiles after lentiviral transduction	8	0	2	0.0959	0.684	0.19	1
GSE8640	TFAP2C regulates multiple pathways of estrogen signaling	6	1	1	0.0978	0.684	0.933	1
GSE9150	Primary nasal epithelium exposed to house dust mite extract shows activated expression in allergics	20	3	0	0.0977	0.684	0.196	1
GSE8884	Expression data from human embryonic stem cells, early stage embryoid bodies, and hES-derived blast cells.	6	1	1	0.0978	0.684	0.947	1
GSE5145	Genes regulated by vitamin D in bronchial smooth muscle cells	6	1	1	0.0978	0.684	0.95	1
GSE5809	Decidual stromal cell response to paracrine signals from the trophoblast	14	2	1	0.0936	0.684	0.64	1
GSE4133	The Genome Wide Distribution of Acetylated Histone H4 Remodelled through Human Primary Myoblast Differentiation	6	1	1	0.0978	0.684	0.655	1
GSE22382	Organotypic Human Epithelial Neoplasia	6	1	1	0.0978	0.684	0.713	1
GSE4036	perro-affy-human-186940	28	3	2	0.103	0.721	0.384	1
GSE8866	The undifferentiated phenotype in neuroblastoma depends on Cyclin D1 and CDK4 activity	13	1	2	0.109	0.757	0.995	1
GSE5388	Adult postmortem brain tissue (dorsolateral prefrontal cortex) from subjects with bipolar disorder and healthy controls	61	6	3	0.109	0.757	0.243	1
GSE22541	Expression data from pulmonary metastases and primary tumors of clear-cell renal cell carcinoma (ccRCC) with different disease-free survivals	68	5	6	0.11	0.762	0.0574	0.756
GSE4045	Classification of serrated colorectal tumors	37	4	2	0.112	0.769	0.408	1
GSE6253	A Gene Expression Signature Predicts Survival of Patients with Stage I Non-Small Cell Lung Cancer	18	2	2	0.113	0.773	0.398	1
GSE15400	Conditioned media from SDEC supports human embryonic stem cell proliferation on type I collagen	9	0	2	0.119	0.812	0.339	1
GSE9090	Reanalysis of GSE8884 Samples with Stromal Samples from GSE3998.	11	2	0	0.121	0.82	0.985	1
GSE20916	Modeling oncogenic signaling in colon tumors by multidirectional analyses of microarray data	145	10	10	0.124	0.84	0.497	1
GSE6764	Genome-wide molecular profiles of HCV-induced dysplasia and hepatocellular carcinoma	75	4	7	0.126	0.848	0.102	0.934
GSE4412	freij-affy-human-91666	85	4	8	0.126	0.848	0.443	1
GSE22787	Affymetrix HG-U133A 2.0 Expression data	14	1	2	0.13	0.857	0.162	1
GSE11792	Human Skin: Before and 8 weeks after Isotretinoin Treatment	16	2	1	0.129	0.857	0.291	1
GSE13378	Exposure of squamous esophageal cell line HET-1A to deoxycholic acid (DCA)	16	2	1	0.129	0.857	0.711	1
GSE11058	Immune Cell Line Mixtures	24	0	3	0.128	0.857	0.894	1
GSE13671	Expression data from mammary epithelial cells from BRCA1 mutation carriers and non BRCA1 mutation carriers	14	1	2	0.13	0.857	0.382	1
GSE12685	Expression of mRNAs Regulating Synaptic Function and Neuroplasticity in Incipient AD	14	1	2	0.13	0.857	0.733	1
GSE1417	Untreated vs. Camptothecin Treated HeLa cells	7	1	1	0.129	0.857	0.812	1
GSE12368	Analysis of adrenocortical tumors identify IGF2 and Ki-67 as useful in differentiating carcinomas from adenomas	34	4	1	0.132	0.868	0.514	1
GSE6969	Spermatozoal RNA Profiles from Normally Fertile and Heterogeneously Teratozoospermic Subjects	21	0	3	0.134	0.872	0.0513	0.722
GSE6872	Spermatozoal RNA Profiles (U133 Plus 2.0 Array)	21	0	3	0.134	0.872	0.0513	0.722
GSE12390	A high efficiency system for the generation and study of human induced pluripotent stem cells	21	0	3	0.134	0.872	0.791	1
GSE7741	Expression data of HCV-associated advance disease state	3	1	0	0.137	0.885	0.658	1
GSE3788	Lin-, CD38-, CD34+ Hematopoietic Stem Cells.	3	1	0	0.137	0.885	0.905	1
GSE19899	Dissecting the unique role of the retinoblastoma tumor suppressor during cellular senescence	38	2	4	0.139	0.893	0.748	1
GSE19864	Gene expression profiles after RNAi-mediated suppression of RB, p107 or p130 in growing, quiescent or ras-induced senescent IMR90 cells	38	2	4	0.139	0.893	0.748	1
GSE11462	Transcriptional response of MM6 cells to cyclin T1	29	2	3	0.139	0.893	0.161	1
GSE9348	Expression data from healthy controls and early stage CRC patient's tumor	82	7	5	0.14	0.893	0.334	1
GSE18373	Expression data of HUVEC and OVCA429 with recombinant MAGP2	12	2	0	0.143	0.91	0.252	1
GSE16589	Time course profile of umbilical cord blood cells in culture	20	2	2	0.146	0.927	0.547	1
GSE8271	Chromophobe and Oncocytoma Renal Cell Carcinomas: gene expression and SNP analysis	20	2	2	0.146	0.927	0.261	1
GSE14359	Expression data from conventional osteosarcoma compared to primary non-neoplastic osteoblast cells	20	2	2	0.146	0.927	0.697	1
GSE20126	Transcriptome analysis of human Whartonâ€™s jelly stem cells	46	4	0	0.147	0.928	0.647	1
GSE15658	Effects of PRIMA-1 treatment on Saos-2 p53-null and Saos-2 p53-His273 cells	17	2	1	0.148	0.928	0.142	1
GSE9335	Genome-wide analyses of human perisylvian cerebral cortical patterning	17	2	1	0.148	0.928	0.452	1
GSE11083	Childhood Onset Rheumatic Disease Gene Expression Profile	83	5	7	0.15	0.934	0.0977	0.934
GSE11482	Rhabdoid Tumor: Gene Expression Clues to Pathogenesis and Potential Therapeutic Targets	53	3	5	0.15	0.934	0.511	1
GSE16161-2	Broad defects in epidermal cornification in atopic dermatitis (AD) identified through genomic analysis	15	1	2	0.152	0.943	0.628	1
GSE9195	Predicting prognosis using molecular profiling in estrogen receptor-positive breast cancer treated with tamoxifen	77	7	2	0.152	0.943	0.483	1
GSE18995	Expression data from donor lungs of cardiac death and brain death donors	35	3	3	0.163	0.964	0.101	0.934
GSE17204	Parkinson's disease-associated DJ-1 is required for the expression of GDNF receptor Ret in human neuroblastoma cells	8	1	1	0.162	0.964	0.345	1
GSE15102	Targetting CD24 for treatment of colorectal and pancreatic cancer by monoclonal antibodies or siRNA	8	1	1	0.162	0.964	0.385	1
GSE9120	IL-1 treatment of human epidermal keratinocytes	8	1	1	0.162	0.964	0.805	1
GSE16759	mRNA and miRNA expression in parietal lobe cortex in Alzheimer's disease	8	1	1	0.162	0.964	0.704	1
GSE19345	Human Cytomegalovirus Infection Causes Premature and Abnormal Differentiation of Human Neural Progenitor Cells	8	1	1	0.162	0.964	0.785	1
GSE16524	Expression data from skin fibroblasts derived from Setleis Syndrome patients and normal controls	8	1	1	0.162	0.964	0.633	1
GSE15271	Expression data from CXCR4pos (centroblast) and CXCR4neg (centrocyte) Human Germinal Center B cells	8	1	1	0.162	0.964	0.816	1
GSE13662	Zalypsis: A novel marine-derived compound with potent antimyeloma activity	8	1	1	0.162	0.964	0.995	1
GSE11959	Anti-IGF-IR antibody h10H5 induces a unique transcriptional profile in SK-N-AS human neuroblastoma xenograft tumor	8	1	1	0.162	0.964	0.913	1
GSE10809	Global gene expression from SOX7 and SOX17 over-expressing human embryonic stem cells (CA1 and CA2 lines)	8	1	1	0.162	0.964	0.635	1
GSE10595	Interaction of bone marrow stroma and monocytes: bone marrow stromal cell lines cultured with monocytes	8	1	1	0.162	0.964	0.81	1
GSE6548	An estrogen-dependent model of breast cancer created by transformation of normal human mammary epithelial cells	8	1	1	0.162	0.964	0.21	1
GSE7896	S1P mediates key targets associated with survival, proliferation and pluripotency in human embryonic stem cells	8	1	1	0.162	0.964	0.385	1
GSE9536	The ÃŸ-Catenin Pathway is Overexpressed in Focal Nodular Hyperplasia but not in Cirrhotic FNH-like Nodules	8	1	1	0.162	0.964	0.998	1
GSE2240	Comparison of atrial tissue of patients with atrial fibrillation and sinus rhythm with ventricular gene expression	35	3	3	0.163	0.964	0.148	1
GSE12815-3	PI3K pathway activity in the normal airway of smokers with lung cancer, and in smokers with airway dysplasia	27	0	3	0.167	0.968	0.565	1
GSE9939-2	Gene expression data on human optic nerve head astrocytes in normal Caucasian and African americans	18	2	1	0.168	0.968	0.321	1
GSE9963-2	Gene expression data on human optic nerve head astrocytes	18	2	1	0.168	0.968	0.321	1
GSE12293	Evolution of neuronal and endothelial transcriptomes in primates	13	2	0	0.166	0.968	0.77	1
GSE13041-2	Gene expression analysis of glioblastomas identifies the major molecular basis for the prognostic benefit of younger age	27	0	3	0.167	0.968	0.529	1
GSE12090	Gene Expression Profiling Separates Chromophobe Renal Cell Carcinoma from Oncocytoma	18	2	1	0.168	0.968	0.163	1
GSE7888	Expression data from human mesenchymal stem cells (six batches)	23	1	3	0.165	0.968	0.287	1
GSE9940	ES cells, EBs grown in suspension (d6), PEL (d10) stage and neural rosettes (d17) (zhang-affy-human-346640)	18	2	1	0.168	0.968	0.883	1
GSE11691	Euctopic and ectopic human endometrium (endometriosis)	18	2	1	0.168	0.968	0.386	1
GSE11769	Analysis of ectopic human endometrium and peritoneal tissues in nude mice	18	2	1	0.168	0.968	0.386	1
GSE1297	Incipient Alzheimer's Disease: Microarray Correlation Analyses	31	2	3	0.169	0.971	0.276	1
GSE13139	LOX-1-dependent transcriptional regulation after oxidized LDL (OxLDL) treatment of human aortic endothelial cells.	54	5	1	0.171	0.982	0.457	1
GSE13506	Galanin preproprotein is associated with elevated plasma triglycerides	49	5	2	0.173	0.986	0.754	1
GSE13330	Senescent Stromal-Derived Osteopontin Promotes Preneoplastic Cell Growth	16	1	2	0.175	0.997	0.588	1
GSE1133	tissue-specific pattern of mRNA expression	158	0	12	1	1	0.00987	0.251
GSE3846	Influence of beverages on blood gene expression	108	1	0	1	1	0.0115	0.281
GSE12195	Mutations of multiple genes deregulate the NF-kB pathway in diffuse large B cell lymphoma	136	4	9	0.363	1	0.0162	0.366
GSE3911	60 samples obtained at relapse	59	0	1	1	1	0.0162	0.366
GSE9599	Coordinated over-expression of genes in the EGFR pathway predicts sensitivity to EGFR inhibition in pancreatic cancer	36	2	1	0.812	1	0.0186	0.401
GSE7047	Transcriptome profile of Trypanosoma cruzi-infected cells	7	0	0	1	1	0.0187	0.401
GSE12276	Expression data from primary breast tumors	204	9	4	1	1	0.0202	0.42
GSE8481	Various human cell types	63	1	2	1	1	0.0204	0.42
GSE14062	MLL rearrangements in pediatric ALL and AML: MLL specific and lineage specific signatures	140	1	2	1	1	0.0213	0.435
GSE9936	Expression data from human breast cancer cells (MCF-7) coexpressing ERalpha and Erbeta, treated with phytoestrogens	105	0	0	1	1	0.0226	0.453
GSE23120	Basal gene expression data from Human Variation Panel	287	2	2	1	1	0.0245	0.481
GSE1159	Expression profiles of acute myeloid leukemia patient samples	293	7	7	1	1	0.0286	0.537
GSE6095	Diagnosis of Acute Lung Rejection by Gene Expression Profiling of Bronchoalveolar Lavage Cells	66	0	1	1	1	0.0292	0.544
GSE19397	Expression data identifying hypermethylated genes associated with acquired cisplatin resistance	12	0	1	0.683	1	0.0317	0.576
GSE11375	A Genomic Score Prognostic of Outcome in Trauma Patients	184	7	4	1	1	0.0322	0.577
GSE6401	Up-regulation of translational machinery and distinct genetic subgroups characterize hyperdiploidy in multiple myeloma	102	2	0	1	1	0.0325	0.578
GSE16382	Expression data from complex genetic sarcomas	183	12	4	1	1	0.0328	0.578
GSE19519	Expression levels in immortalized B cells from unrelated individuals and twins undergoing ER stress	224	2	1	1	1	0.0388	0.659
GSE15238	Expression data from human embryonic (9-12w) and post-natal livers	13	1	1	0.336	1	0.0389	0.659
GSE15471	Whole-Tissue Gene Expression Study of Pancreatic Ductal Adenocarcinoma	78	5	3	0.62	1	0.0386	0.659
GSE2603	Subpopulations of MDA-MB-231 and Primary Breast Cancers	121	6	3	1	1	0.0404	0.673
GSE17588	Goat Model for CML	25	0	0	1	1	0.0419	0.693
GSE3912	First bone marrow relapse with or without initial diagnosis	113	1	1	1	1	0.0425	0.698
GSE16648	Networking of differentially expressed genes in human cancer cell lines resistant to methotrexate	42	3	0	1	1	0.0454	0.702
GSE22886	Expression profiles from a variety of resting and activated human immune cells	114	0	0	1	1	0.0456	0.702
GSE15347	Analysis of pediatric acute myeloid leukemia (AML) samples at diagnosis	110	1	1	1	1	0.0449	0.702
GSE14471	Affymetrix U133A array data for 111 pediatric acute myeloid leukemia (AML) samples at diagnosis	110	1	1	1	1	0.0449	0.702
GSE10255	Gene expression in primary acute lymphoblastic leukemia (ALL) associated with methotrexate treatment response	161	0	0	1	1	0.0439	0.702
GSE5392	Expression profiling of human adult postmortem brain tissue from subjects with bipolar disorder and healthy controls	82	6	3	0.46	1	0.0434	0.702
GSE3910	35 patients at diagnosis and relapse	70	0	1	1	1	0.0453	0.702
GSE2351	chemotherapy cross-resistance and treatment response in childhood acute lymphoblastic leukemia	129	0	1	1	1	0.046	0.702
GSE11238	Vaccinia E3L mutant virus infected HeLa cell lines (langl-affy-human-215499)	39	3	2	0.343	1	0.0475	0.711
GSE20437	Histologically normal epithelium from breast cancer patients and cancer-free prophylactic mastectomy patients	42	0	0	1	1	0.0485	0.72
GSE16238	Genome-wide identification of binding sites of Evi1 in human myeloid cell lines	12	0	0	1	1	0.0529	0.722
GSE12667	Discovery of somatic mutations in lung adenocarcinomas	75	6	2	0.255	1	0.0522	0.722
GSE8527	Analysis of the in vitro transcriptional response of human pharyngeal epithelial cells to adherent pneumococci	32	0	1	1	1	0.0494	0.722
GSE18723	Gene Expression Circulating B Lymphocytes for Smoking Females	79	0	0	1	1	0.0524	0.722
GSE9992	Molecular and transcriptional characterization of chromosome 17p loss in chronic lymphocytic leukemia, experiment A	60	0	1	1	1	0.0504	0.722
GSE11038	Molecular and transcriptional characterization of chromosome 17p loss in chronic lymphocytic leukemia	60	0	1	1	1	0.0504	0.722
GSE6477	Expression data from different stages of plasma cell neoplasm	162	2	3	1	1	0.0513	0.722
GSE7123	Gene profiling of responders and non-responders to antiviral therapies peg interferon and ribavirin against hepatitis C	344	5	2	1	1	0.051	0.722
GSE16161-1	Broad defects in epidermal cornification in atopic dermatitis (AD) identified through genomic analysis	18	1	2	0.224	1	0.0536	0.727
GSE15543	Meta analysis of gene expression in human islets after in vitro expansion.	33	2	0	1	1	0.0544	0.733
GSE7440	Early Response and Outcome in High-Risk Childhood Acute Lymphoblastic Leukemia: A Childrenâ€™s Oncology Group Study	99	1	0	1	1	0.056	0.745
GSE5418	Gene Expression Analysis in Malaria Infection	71	0	1	1	1	0.0575	0.756
GSE14385	Response of bronchial epithelial cells to low doses of cigarette smoke condensate and subsequent demethylation agent	17	0	1	1	1	0.0637	0.804
GSE12288	Gene expression patterns in peripheral blood correlate with the extent of coronary artery disease	222	3	0	1	1	0.0632	0.804
GSE2152	The effect of FH mutations on fibroid expression profile	22	0	1	1	1	0.0636	0.804
GSE13849	Expression Signatures in Polyarticular JIA Show Heterogeneity and Offer a Molecular Classification of Disease Subsets	120	0	1	1	1	0.0648	0.812
GSE659	DNR sensitive B-ALL	82	0	0	1	1	0.065	0.812
GSE16879	Mucosal expression profiling in patients with inflammatory bowel disease before and after first infliximab treatment	133	5	2	1	1	0.0655	0.812
GSE6695	Genome-wide screen for promoter methylation in NSCLC identifies novel methylation markers for multiple malignancies	7	0	1	0.489	1	0.0662	0.817
GSE12720	Unique early gene expression patterns in adult to adult living donor liver grafts compared to deceased donor grafts	63	5	2	0.359	1	0.0668	0.818
GSE650	DNR sensitive all ALL	94	0	1	1	1	0.0681	0.826
GSE15367	Expression analysis of Saos-2 p53-null cells	8	0	1	0.535	1	0.0692	0.835
GSE15455	GEMINI (Gastric Encyclopedia of Molecular Interactions and Nodes for Intervention) Phases A-C	33	2	0	1	1	0.0702	0.837
GSE14668	B-Cell Gene Signature with Massive Intrahepatic Production of Antibodies to Hepatitis B Core Antigen in HBV-Associated Acute Liver Failure	28	0	0	1	1	0.074	0.855
GSE13501	Subtype-specific peripheral blood gene expression profiles in recent onset JIA	195	1	1	1	1	0.0737	0.855
GSE10792	Genome wide genotyping and gene expression data of childhood B-cell precursor ALL without known genetic aberrations	81	0	2	1	1	0.0729	0.855
GSE7562	Identification of the JNK Signaling Pathway as a Functional Target of the Tumor Suppressor PTEN	12	1	0	0.492	1	0.0745	0.856
GSE7390	Strong Time Dependence of the 76-Gene Prognostic Signature	198	13	6	0.274	1	0.0752	0.86
GSE1729	Gene expression profile of acute myeloid leukemia	43	1	0	1	1	0.0763	0.867
GSE11877	Children's Oncology Group Study 9906 for High-Risk Pediatric ALL	207	1	1	1	1	0.077	0.871
GSE18323-1	Expression data from a malaria vaccine trial (HG-U133A2.0 and U133 Plus 2.0)	215	1	1	1	1	0.0804	0.876
GSE19693	STAR RNA-binding protein, Quaking, suppresses cancer via regulation of microRNA	17	0	1	1	1	0.0812	0.876
GSE6344	Gene expression in Stage 1,2 Normal and Tumor kidney cancer	20	2	1	0.21	1	0.0788	0.876
GSE8586	Expression profiles of extremely low gestational age newborns as predictors of BPD	54	2	2	1	1	0.0821	0.879
GSE22529	Gene expression profiles in CLL	52	0	1	1	1	0.0845	0.896
GSE6365	Distinct transcriptional and genetic features associated with chromosome 13 deletion in multiple myeloma	90	2	1	1	1	0.0857	0.9
GSE7515	Gene expression data from cancer mammospheres and bulk tumors	26	1	1	1	1	0.0862	0.9
GSE22298	Human epidermal keratinocytes treated with retinoic acid or thyroid hormone	15	2	0	0.215	1	0.087	0.903
GSE22056	High VEGFC expression is associated with unique gene expression profiles and predicts adverse prognosis in pediatric and adult acute myeloid leukemia.	98	1	1	1	1	0.0877	0.903
GSE11907-2	A Modular Analysis Framework for Blood Genomics Studies: Application to Systemic Lupus Erythematosus	208	3	1	1	1	0.0873	0.903
GSE12267	Gene Expression Profile of Osteogenic Cells Derived from Human Bone Marrow and Trabecular Bone	50	0	1	1	1	0.0897	0.903
GSE7364	Gene-resolution analysis of DNA copy number variation using oligonucleotide expression microarrays	8	0	0	1	1	0.0884	0.903
GSE13017	Early-induced genes of human regulatory CD4+CD25hi Treg and CD4+CD25- Th cells	12	1	0	0.492	1	0.0908	0.903
GSE24080	MAQC-II Project: Multiple myeloma (MM) data set	559	11	6	1	1	0.0893	0.903
GSE15101-1	Extraction of high-quality epidermal RNA after NH4SCN induced dermo-epidermal separation of 4 mm human skin biopsies	24	0	2	0.363	1	0.092	0.904
GSE12453	Origin and pathogenesis of lymphocyte-predominant Hodgkin lymphoma as revealed by global gene expression analysis	67	1	1	1	1	0.0928	0.905
GSE643	ASP sensitive all ALL	81	0	0	1	1	0.0964	0.927
GSE17703	Bone marrow gene expression of pediatric acute lymphoblastic leukemia (ALL)	101	0	0	1	1	0.103	0.934
GSE13009	MCF7 EGF, HRG stimulation	69	0	0	1	1	0.0997	0.934
GSE21612	Expression data for cultured NCI-H1299 parental and spheroid cells as well as their derived xenograft models	12	1	0	0.492	1	0.102	0.934
GSE20089	Pseudopod Experiment	36	0	0	1	1	0.1	0.934
GSE18370	21T series cell lines show distinct stage-specific gene expression alterations	9	0	1	0.578	1	0.0982	0.934
GSE16446	Predicting the efficacy of anthracyclines in breast cancer (BC) patients: The results of the TOP trial	120	5	3	1	1	0.103	0.934
GSE13837	Adapted Boolean Network Models for Extracellular Matrix Formation	60	0	0	1	1	0.102	0.934
GSE10934	Human sclera	11	1	1	0.266	1	0.1	0.934
GSE8440	Expression data from Congenital disorders of Glycosylation type-1 patients (CDG-I)	36	2	3	0.342	1	0.101	0.934
GSE8113	Pooh cells	9	1	1	0.196	1	0.104	0.934
GSE5967	Detection of cardiac allograft rejection and response to immunosuppressive therapy with peripheral blood gene expression	21	0	0	1	1	0.103	0.934
GSE3419	Characterization and isolation of stem cell enriched human hair follicle bulge cells	16	0	1	0.784	1	0.105	0.94
GSE10139-1	A Genomic Approach to Improve Prognosis and Predict Therapeutic Response in Chronic Lymphocytic Leukemia	40	0	0	1	1	0.108	0.947
GSE12711	Differential gene expression profiles are dependent upon method of peripheral blood RNA isolation	47	0	1	1	1	0.108	0.947
GSE10137	A Genomic Approach to Improve Prognosis and Predict Therapeutic Response in Chronic Lymphocytic Leukemia (Mayo_Ohio)	40	0	0	1	1	0.108	0.947
GSE2018	Human Lung Transplant - BAL	34	0	2	1	1	0.108	0.947
GSE7638	Expression data from monocytes of individuals with different collateral flow index CFI	160	0	2	1	1	0.112	0.978
GSE12587	Alterations of global gene expression by cigarette smoke	39	0	0	1	1	0.115	0.988
GSE22369-1	HDAC1 and HDAC2 in fetal hemoglobin induction	20	0	0	1	1	0.817	1
GSE22369-2	HDAC1 and HDAC2 in fetal hemoglobin induction	9	0	0	1	1	0.9	1
GSE22367	Primary human erythroid progenitor cells SAHA treatment samples	6	0	0	1	1	0.91	1
GSE22366	Primary human erythroid progenitor cells HDAC1 and HDAC2 shRNA knockdown samples	14	0	0	1	1	0.574	1
GSE17672-1	Profiling genes induced by oncogenic KRAS (G12V) and genes regulated by TBK1, a synthetic lethal partner of KRAS	18	0	0	1	1	0.753	1
GSE17672-2	Profiling genes induced by oncogenic KRAS (G12V) and genes regulated by TBK1, a synthetic lethal partner of KRAS	6	0	0	1	1	0.992	1
GSE17671	Profiling of immortalized human lung epithelial cells following infection with oncogenic KRAS (G12V)	6	0	0	1	1	0.992	1
GSE10393	Integrative Transcriptome Analysis Reveals Common Molecular Subtypes of Human Hepatocellular Carcinoma (HT-HG_U133A)	4	0	0	1	1	0.863	1
GSE17215	Expression data from paclitaxel and salinomycin-treated HMLER breast cancer cells	6	0	1	0.437	1	0.125	1
GSE14994	Patterns of gene expression and copy-number alterations in VHL disease-associated and sporadic ccRCC	70	5	2	0.43	1	0.681	1
GSE14806	Comparative analyses of gene copy number and mRNA expression in GBM tumors and GBM xenografts	38	1	2	0.907	1	0.873	1
GSE14805	Transcript expression data from glioblastoma subcutaneous xenografts and non-neoplastic control brain	38	1	2	0.907	1	0.873	1
GSE10061	Expression data of MCF7 cells following short-term E deprivation, ER-alpha siRNA knockdown and oxidant treatments	12	0	0	1	1	0.351	1
GSE5417	Expression data of control-shRNA and SATB1-shRNA expressing MDA-MB-231 cells from 2D and 3D culture system	8	0	0	1	1	0.863	1
GSE9487	Genome-wide expression profiling of cells infected with control or RPS14 shRNAs	24	0	0	1	1	0.654	1
GSE17301	The effect of IFNÎ± on human CD8 T cells_with other concomitant signals	15	0	0	1	1	0.929	1
GSE17299	Direct effects of IFNÎ± on human CD8 T cells_without any other concomitant signals	3	0	0	1	1	0.843	1
GSE17302	IFNÎ±-mediated gene expression patterns	18	0	0	1	1	0.228	1
GSE20051	Expression profiling of BRAFV600E melanoma cell lines upon RAF inhibition	12	0	0	1	1	0.896	1
GSE22761	Expression data in Ischemia and Reperfusion during microsurgical tissue transfer	15	0	0	1	1	0.957	1
GSE19197-1	Hypoxia modulates EWS-FLI1 transcriptional signature and enhances malignant properties of Ewingâ€™s tumor cells in vitro	8	0	1	0.535	1	0.614	1
GSE19197-2	Hypoxia modulates EWS-FLI1 transcriptional signature and enhances malignant properties of Ewingâ€™s tumor cells in vitro	4	0	0	1	1	1	1
GSE20264	Transcriptome of inflammatory myeloid DCs in psoriasis	7	0	0	1	1	0.772	1
GSE15765	Identification of cholangiocarcinoma-like gene expression traits in hepatocellular carcinoma	90	6	2	0.382	1	0.871	1
GSE21899	Global Gene Expression Profiles in Cultured Skin Fibroblasts Derived from Patients with Gaucher Disease	14	0	0	1	1	0.456	1
GSE21837	Expression data from unactivated vs. activated PBMCs	6	0	0	1	1	0.867	1
GSE21750	Expression data from mesothelial (LP9) and mesothelioma cells (HMESO) inhibited for extracellular-regulated kinase (ERK) 1 or 2	15	0	0	1	1	0.747	1
GSE12682	Expression data from Human Kidney (HK) samples	52	2	4	0.513	1	0.91	1
GSE12815-1	PI3K pathway activity in the normal airway of smokers with lung cancer, and in smokers with airway dysplasia	4	0	0	1	1	0.961	1
GSE12815-2	PI3K pathway activity in the normal airway of smokers with lung cancer, and in smokers with airway dysplasia	3	0	0	1	1	0.632	1
GSE20758	Expression data from LCM captured prostate cancer cells	6	0	1	0.437	1	0.705	1
GSE19888	Expression data from HMC-1 mast cells	12	0	0	1	1	0.975	1
GSE18833	Expression profiles of MDA-MB-231, MDA-231 S1a and S1b	6	0	1	0.437	1	0.982	1
GSE20286	Gene expression profiles induced by knockdown and overexpression of p63 variants in MCF-10A mammary epithelial cell line	15	1	0	0.583	1	0.777	1
GSE15101-2	Extraction of high-quality epidermal RNA after NH4SCN induced dermo-epidermal separation of 4 mm human skin biopsies	13	0	1	0.712	1	0.778	1
GSE17477	Expresson from human THP-1 stimulated with IFN-g and/or infected with TB	16	0	0	1	1	0.79	1
GSE12239	RIP-chip analysis of Tino/hMEX-3D mRNPs	4	0	0	1	1	0.576	1
GSE14895-1	The trait of MS: Altered transcription regulation of nuclear receptors networks operate in the pre-disease state	37	2	0	1	1	0.418	1
GSE14895-2	The trait of MS: Altered transcription regulation of nuclear receptors networks operate in the pre-disease state	27	0	2	0.419	1	0.907	1
GSE12971	MCF-7 Luciferase, PARP-1, PARG, SIRT1, and macroH2A Knockdown	15	0	0	1	1	0.885	1
GSE15548	SAFB1 mediates repression of immune regulators and apoptotic genes in breast cancer cells	29	1	1	1	1	0.441	1
GSE17410	Pregnancy changes expression in peripheral blood mononuclear cells of Multiple Sclerosis (MS) patients	17	0	0	1	1	0.908	1
GSE17449	Transcription signature of Multiple Sclerosis	28	0	2	1	1	0.743	1
GSE17393	Transcription signature of Multiple Sclerosis in peripheral blood mononuclear cells.	15	0	0	1	1	0.657	1
GSE17409	Pregnancy changes expression in peripheral blood mononuclear cells of healthy donors	11	0	0	1	1	0.514	1
GSE12246	Identification of COX-2 as a major actor of transcriptomic adaptation of endothelial and tumor cells to cyclic hypoxia	6	0	0	1	1	0.484	1
GSE18713	Changes in gene expression induced by miR29b in HTM cells	6	0	0	1	1	0.526	1
GSE19567	Imatinib and Nilotinib induced molecular changes in Philadelphia chromosome-positive Chronic Myelogenous Leukemia	12	0	0	1	1	0.55	1
GSE19428	Expression data from human melanoma cell lines treated or not with inflammatory cytokines	16	0	0	1	1	0.305	1
GSE19141	Expression profile after Î²-TrCP inhibition and androgen ablation in prostate cancer cells	4	0	0	1	1	0.872	1
GSE16200	Loss of Syk in normal breast cells	12	0	0	1	1	0.317	1
GSE16768	Transcriptome analysis identifies molecular effectors of unconjugated bilirubin in human neuroblastoma SH-SY5Y cells	18	1	1	0.499	1	0.692	1
GSE16766	Transcriptome analysis identifies molecular effectors of unconjugated bilirubin in human neuroblastoma SH-SY5Y cells: 1h	6	0	0	1	1	0.715	1
GSE9861	Effect of Plasmodium falciparum infected erythrocytes on primary human brain microvascular endothelial cell	8	0	0	1	1	0.9	1
GSE17643	Profiling of immortalized human lung epithelial cells following oncogenic KRAS expression and TBK1 suppression	18	0	0	1	1	0.753	1
GSE14828	FGF-2 ENHANCES PROLIFERATION AND DELAYS LOSS OF CHONDROGENIC POTENTIAL IN HUMAN ADULT BONE MARROW-DERIVED MSCs	18	0	1	1	1	0.753	1
GSE12952	Expression Analysis Upon PARP-1 or PARG Knockdown in MCF-7 Cells	9	0	0	1	1	0.624	1
GSE18673	TpoR Agonist signaling in AML primary cells	10	0	0	1	1	0.822	1
GSE13267	Ependymoma gene expression analysis	17	1	0	1	1	0.964	1
GSE18544	Expression Profiling of a Mouse Xenograft Model of â€œTriple-Negativeâ€ Breast Cancer Brain Metastases With Vorinostat	11	0	0	1	1	0.529	1
GSE14889	A caspase-independent necrotic death is activated by isopeptidase inhibitor G5 in apoptosis-resistant glioblastoma cells	6	0	0	1	1	0.905	1
GSE16919	Expression data from hESCs differentiated in the presence or absence of nicotinamide	5	0	0	1	1	0.805	1
GSE18323-2	Expression data from a malaria vaccine trial (HG-U133A2.0 and U133 Plus 2.0)	39	0	1	1	1	0.589	1
GSE10804	Human Cavernosal Endothelial Cell Phenotype	12	0	1	0.683	1	0.935	1
GSE18291	PIF modulated gene expression in human Peripheral Blood Mononuclear Cell (PBMC)	4	0	0	1	1	0.73	1
GSE14335	Whole genome profiling of fibroblasts from Diamond-Blackfan Anemia patients	10	0	0	1	1	0.97	1
GSE17967	RMA expression data for liver samples from subjects with HCV cirrhosis with and without concomitant HCC	63	3	0	1	1	0.967	1
GSE17908	Differential gene expression patterns of EBV infected EBNA-3 positive and negative human B lymphocytes	14	0	0	1	1	0.556	1
GSE8908	Gene expression analysis of chronically inflamed human peri-implant and periodontal ligament cells in vivo	2	0	0	1	1	0.986	1
GSE17156	Gene expression signatures of symptomatic respiratory viral infection in adults	113	2	1	1	1	0.184	1
GSE15245-1	Prediction of acute multiple sclerosis relapses by transcription levels of peripheral blood cells	65	3	0	1	1	0.88	1
GSE15245-2	Prediction of acute multiple sclerosis relapses by transcription levels of peripheral blood cells	29	1	1	1	1	0.482	1
GSE16378	The kinetics of gene expressions of HeLa cells treated with MT7	5	0	0	1	1	0.92	1
GSE15299	Modeling Inducible Human Tissue Neoplasia Identifies an ECM Interaction Network Involved in Cancer Progression	16	0	2	0.306	1	0.965	1
GSE13458-1	Expression analysis upon NMNAT1 knockdown in MCF-7 cells	8	1	0	0.348	1	0.896	1
GSE13458-2	Expression analysis upon NMNAT1 knockdown in MCF-7 cells	4	0	0	1	1	0.763	1
GSE13459	Expression analysis upon SIRT1 knockdown in MCF-7 cells	6	0	0	1	1	0.434	1
GSE13577-1	SIRT1-Dependent Gene Regulation Through Promoter-Directed Recruitment of a Nuclear NAD+ Synthase	20	0	0	1	1	0.576	1
GSE13577-2	SIRT1-Dependent Gene Regulation Through Promoter-Directed Recruitment of a Nuclear NAD+ Synthase	4	0	0	1	1	0.763	1
GSE14043	Genome-wide impact of ART-27 loss on androgen-regulated transcription in prostate cancer cells	8	0	0	1	1	0.821	1
GSE13449	Expression analysis upon NAMPT knockdown in MCF-7 cells	6	0	0	1	1	0.412	1
GSE15240-1	Gene expression in laboratory models and primary tumors in Small Cell Lung Cancer	41	1	2	1	1	0.996	1
GSE15240-2	Gene expression in laboratory models and primary tumors in Small Cell Lung Cancer	4	0	0	1	1	0.968	1
GSE16160	Expression data of HL-60 leukemia cells after treatment with Curcumin and TCDD	6	0	0	1	1	0.886	1
GSE13291	MCF7 time-series upon RITA treatment.	5	0	0	1	1	0.988	1
GSE15991	Expression profile analysis of inflammatory response regulated by hepatocyte nuclear factor 4Î±	16	0	0	1	1	0.987	1
GSE15417	Depletion of Erk1 and Erk2 MAP kinases in primary human keratinocytes	9	0	0	1	1	0.995	1
GSE15777	Spontaneous regression of chronic lymphocytic leukemia: clinical and biological features of 9 cases	25	0	0	1	1	0.412	1
GSE7848	Effect of actein on the growth of the MDA-MB-453 breast cancer cell lines as a function of time and concentration.	16	0	0	1	1	0.739	1
GSE15622	Expression data from the CTCR-OV01 study	69	4	1	1	1	0.598	1
GSE14256	Human fibroblast stimulation with PDGF-BB or b-FGF	10	0	0	1	1	0.249	1
GSE11578	Effect of wtp53-reactivating drug RITA on HCT116 cells	12	0	0	1	1	0.913	1
GSE14934	Gene expression profiles of Ras mutants.	25	0	1	1	1	0.91	1
GSE14003	ERAD inhibitors integrate ER stress with an epigenetic mechanism to activate BH3 only protein NOXA in cancer cells	8	0	0	1	1	0.957	1
GSE10087	Paired MEK inhibited and control	32	0	2	1	1	0.158	1
GSE10088	Time course of MEK inhibition	4	0	1	0.318	1	0.522	1
GSE10086	Expression profiling of V600E BRAF and RTK-activated cells upon MEK inhibition	36	0	2	1	1	0.316	1
GSE14595	Comparing ERG expression and vector control in 293HEK cells	4	0	0	1	1	0.729	1
GSE14317	Gene expression profiling of ATL patients	26	0	0	1	1	0.591	1
GSE14098	Gene expression profiles obtained from laser-microdissected human choroid plexus papilloma cells	15	2	0	0.215	1	0.338	1
GSE13046	Microarray analysis of Huh7 cells treated with IFNa2, OSM or IFNa2 combined with OSM	16	1	0	0.61	1	0.62	1
GSE14419	Effects of PMN-Ectosomes on human macrophages	16	0	1	0.784	1	0.481	1
GSE14330	Comparison of stable human Treg and Th clones by transcriptional profiling - experiment I	24	0	0	1	1	0.132	1
GSE14323-1	RMA expression data for liver samples from subjects with HCV, HCV-HCC, or normal liver	9	0	0	1	1	0.924	1
GSE14323-2	RMA expression data for liver samples from subjects with HCV, HCV-HCC, or normal liver	115	6	6	0.772	1	0.518	1
GSE13901	Treatment of human monocyte-derived dendritic cells with Saccaromyces cerevisiae in exponential growth phase	6	0	0	1	1	0.938	1
GSE12438	Effect of individual HDAC knockdown on expression of androgen induced genes	20	0	1	1	1	0.818	1
GSE9000	Effect of HDAC inhibitors on expression of androgen induced genes	24	0	1	1	1	0.626	1
GSE13714	HOXA9 is required for survival in human MLL rearranged acute leukemias	12	0	0	1	1	0.957	1
GSE12100	hsa-mir-26b and hsa-mir-98 overexpression	12	0	0	1	1	0.86	1
GSE12092	Profiling gene expression in HeLa cells by hsa-mir-98 overexpression	6	1	0	0.267	1	0.464	1
GSE12091	Profiling gene expression in HeLa cells by hsa-mir-26b overexpression	6	0	0	1	1	0.615	1
GSE13996	Molecular profiling of classical Hodgkinâ€™s lymphoma tissues	73	6	2	0.245	1	0.18	1
GSE12868	ChIP-on-chip significance analysis reveals large-scale binding and regulation by human transcription factor oncogenes	20	0	0	1	1	0.683	1
GSE11889	Gene expression profiling of CD34+ subsets in chronic phase CML and healthy individuals	47	0	1	1	1	0.949	1
GSE7067	Synergistic interaction of gamma-secretase inhibitor therapy and glucocorticoids in T-ALL	8	0	0	1	1	0.987	1
GSE9839	HOX A13 Expression in Hepatocellular Carcinomas	6	1	0	0.267	1	0.883	1
GSE7561	Expression data from IGF-I-stimulated MCF-7 cells	11	0	0	1	1	0.552	1
GSE13514	Targeting PKC: A Novel Role for beta-catenin in ER stress and Apoptotic Signaling	6	0	0	1	1	0.935	1
GSE10040	Expression data from PBMC treated with rabbit anti-thymocyte globulin (rATG) or horse ATG (hATG)	33	0	1	1	1	0.843	1
GSE12200	Ebp1's effect in prostate cancer	2	0	0	1	1	0.576	1
GSE12828	Expression profiles of human carotid plaques	6	0	0	1	1	0.856	1
GSE9690	SAOS-2 cells, RBP2 knockdown or pRB overexpression	9	1	1	0.196	1	0.33	1
GSE12422	O-glycan inhibitors generate aryl-glycans, induce apoptosis, and inhibit growth in colorectal cancer cell lines	8	0	0	1	1	0.863	1
GSE8714	Gene expression after transfection of IGF-II specific siRNAs	5	1	0	0.225	1	0.566	1
GSE12211	Gene expression of CML CD34+ cells during Imatinib therapy	12	1	1	0.301	1	0.382	1
GSE10935-2	Immune Dysregulation/Tumor-Associated Gene Changes in Recurrent Respiratory Papillomatosis: A Paired Microarray Analysis	4	1	0	0.181	1	0.609	1
GSE12109	Th17 cytokines interleukin (IL)-17 and IL-22 modulate distinct inflammatory and keratinocyte-response pathways	12	0	1	0.683	1	0.996	1
GSE8987-2	Expression data from buccal and nasal epithelium of current and never smokers	15	0	0	1	1	0.887	1
GSE7055	Expression of microRNAs and Protein-coding Genes Associated with Perineural Invasion in Prostate Cancer	57	2	5	0.341	1	0.442	1
GSE11767	Gene expression profiling of fibroblasts and lymphoblastoid cells derived from four individuals	8	1	0	0.348	1	0.563	1
GSE11393	Monocyte gene expression profiling in familial combined hyperlipidemia and its modification by atorvastatin treatment	9	1	0	0.387	1	0.956	1
GSE10174	Bioadhesive black rasberry gel effect on gene expression and proinflammatory proteins in human premalignant oral lesions	26	0	2	0.4	1	0.764	1
GSE10612-1	Gene expression profiling of human decidual macrophages	10	1	0	0.423	1	0.833	1
GSE10612-2	Gene expression profiling of human decidual macrophages	4	1	0	0.181	1	0.719	1
GSE10841	SCLC cell line profiling on HG-U133A arrays set 2	46	0	2	1	1	0.273	1
GSE9579	Gene Expression in Acute Appendicitis	13	0	0	1	1	0.729	1
GSE11181	Non-invasive electric magnetic fields: Effects on keratinocyte migration and proliferation	2	0	0	1	1	0.835	1
GSE10797	Transcriptomes of breast epithelium and stroma in normal reduction mammoplasty and invasive breast cancer patients.	66	3	0	1	1	0.97	1
GSE7201	p73 inhibits malignant transformation	4	0	0	1	1	0.99	1
GSE11011	eIF4GI Links Nutrient Sensing by mTOR to Cell Proliferation and Inhibition of Autophagy	12	0	0	1	1	0.308	1
GSE10911	Expression data from MCF-7aro aromatase inhibitor-resistant, tamoxifen-resistant and LTEDaro lines.	42	0	0	1	1	0.742	1
GSE10779	NatB N-terminal acetyltransferase (hNAT5) inhibition	6	0	0	1	1	0.974	1
GSE10434	Retinoic acid effect on sebocytes and the skin	12	1	1	0.301	1	0.984	1
GSE10433	Human Skin: Before and 1 week after Isotretinoin Treatment	12	1	1	0.301	1	0.984	1
GSE7102	siRNA-mediated knockdown of Sp3 induces a pro-inflammatory pattern of cytokine production: relevance to MS	12	0	1	0.683	1	0.96	1
GSE10474	Microarray Analysis of Acute Lung Injury	34	0	0	1	1	0.666	1
GSE10096	A novel lung cancer gene signature mediates metastatic bone colonization by a dual mechanism	13	1	0	0.524	1	0.991	1
GSE9939-1	Gene expression data on human optic nerve head astrocytes in normal Caucasian and African americans	36	2	1	0.812	1	0.677	1
GSE9944	Gene expression data on human optic nerve head astrocytes in Caucasian and African americans with or without glaucoma	42	2	2	0.766	1	0.618	1
GSE5851	Phase II exploratory pharmacogenomics study of cetuximab monotherapy in patients with advanced metastatic CRC	80	2	5	0.543	1	0.223	1
GSE9963-1	Gene expression data on human optic nerve head astrocytes	42	2	2	0.766	1	0.618	1
GSE10240	Primary Human Bronchial Epithelial Cells (HBEs) Stimulated with IL-22 and IL-17	12	0	1	0.683	1	0.803	1
GSE10125	Collagen 1 Hydrogel Dynamic Loading Tests	6	0	0	1	1	0.603	1
GSE6956	Tumor Immunobiological Differences in Prostate Cancer between African-American and European-American Men	89	5	5	0.608	1	0.734	1
GSE9412	Transcriptional regulation of aldo-keto reductase 1C1 in human colon cancer cells resistant to methotrexate	6	0	0	1	1	0.944	1
GSE8920	Early expression data of H69 xenograft tumors following PDT treatment.	6	0	0	1	1	0.744	1
GSE9455	Pre-treatment expression data from patients recruited to the paclitaxel arm of the CTCR-OV01 study	20	1	0	1	1	0.893	1
GSE9253-1	Genomic analyses of TF binding, histone acetylation and gene expression reveal classes of E2-regulated promoters	2	0	0	1	1	0.994	1
GSE9253-2	Genomic analyses of TF binding, histone acetylation and gene expression reveal classes of E2-regulated promoters	4	1	0	0.181	1	0.986	1
GSE9239	MoDCs grown with/without Etanercept TNF inhibitor	6	0	0	1	1	0.824	1
GSE9080-1	Expression data from Annexin A1 Ac1-25 vs. Unstimulated human peripheral blood monocytes	4	0	0	1	1	0.622	1
GSE9080-2	Expression data from Annexin A1 Ac1-25 vs. Unstimulated human peripheral blood monocytes	2	0	0	1	1	0.991	1
GSE5054-1	Effect of INF-gamma and IL1-beta on thyroid cells	12	1	1	0.301	1	0.97	1
GSE5054-2	Effect of INF-gamma and IL1-beta on thyroid cells	8	0	0	1	1	0.95	1
GSE8594	Multiple sclerosis (oksen-affy-human-488680)	10	0	0	1	1	0.827	1
GSE6080	JAM-A Knockdown in HepG2 Cells	9	0	0	1	1	0.492	1
GSE8021	Expression data from human donor lung biopsies	50	0	1	1	1	0.291	1
GSE7259	Pathway and single gene analysis of Caco-2 cell differentiation by ascorbate-stabilized quercetin	8	0	0	1	1	0.605	1
GSE7664	Analysis of human cells response to benzene metabolites	16	0	1	0.784	1	0.975	1
GSE7097	SCLC cell line profiling on HG-U133A arrays	34	1	2	0.89	1	0.698	1
GSE7182	Activation-induced cytidine deaminase acts as a mutator in BCR-ABL1-transformed acute lymphoblastic leukemia cells	4	0	0	1	1	0.722	1
GSE4561	Inhibition of NOX1 Gene Expression with shRNA in Human Colon Cancer	20	0	0	1	1	0.443	1
GSE6784	Expression data from MCF10A cells subject to EGF stimulation	13	0	0	1	1	0.976	1
GSE6786-1	HeLa cells and MCF10A cells subject to EGF stimulation	7	1	0	0.309	1	0.89	1
GSE6786-2	HeLa cells and MCF10A cells subject to EGF stimulation	13	0	0	1	1	0.976	1
GSE6802	Gene expression analysis of bronchial epithelial cells stimulated by different airway pathogens.	11	1	0	0.459	1	0.846	1
GSE6559	Expression data from primary human keratinocytes	6	0	0	1	1	0.71	1
GSE6475	Acne lesion vs. normal skin. Also includes non-acne patients' normal skin samples.	18	0	0	1	1	0.694	1
GSE6462	MCF7 dose response	57	2	0	1	1	0.349	1
GSE6321	Analysis of CD38+ and CD38- sub-clones derived from the same CLL patient	12	0	0	1	1	0.516	1
GSE5681	Aplidin synergizes with cytosine arabinoside: functional relevance of mitochondria in Aplidin-induced cytotoxicity	14	0	0	1	1	0.943	1
GSE2396	PBS vs. LPS stimulation of gd T cells	2	0	0	1	1	0.861	1
GSE2723	Small Sample Amplification Technologies	30	0	0	1	1	0.493	1
GSE2060-1	Characterize CREB target genes in different tissue types	4	0	0	1	1	0.869	1
GSE2060-2	Characterize CREB target genes in different tissue types	12	0	0	1	1	0.895	1
GSE1692	T98G growth arrest	9	0	1	0.578	1	0.949	1
GSE16870	HeLa cells treated with V-ATPase inhibitors or with desoxyferramine compared to HeLa in DMSO or medium with low LDL	36	1	0	1	1	0.8	1
GSE6869	Expression data from human liver cell line induced by PCB77	12	0	0	1	1	0.279	1
GSE6878	Expression data from human liver cells	28	1	0	1	1	0.573	1
GSE6494	Expression data from human liver cell line induced by PCB153	16	1	0	0.61	1	0.272	1
GSE20125	Transcriptome analysis of human Whartonâ€™s jelly stem cells: meta-analysis	18	1	0	1	1	0.795	1
GSE20124	Transcriptome analysis of human Whartonâ€™s jelly stem cells: in-house analysis	28	1	0	1	1	0.895	1
GSE21687	Comparative genomics matches mutations and cells to generate faithful ependymoma models	83	1	2	1	1	0.396	1
GSE22840	Integration of transcript expression, copy number and LOH analysis of infiltrating ductal carcinoma of the breast	20	0	1	1	1	0.167	1
GSE18498	CDK inhibitor PHA-793887 profiling on A2780	4	0	0	1	1	0.838	1
GSE19638	Compounds profiling on MCF7	14	1	1	0.371	1	0.746	1
GSE18504	Flavopiridol profiling on A2780	4	0	1	0.318	1	0.73	1
GSE18486	CDK inhibitors PHA-848125 and PHA-690509 profiling on A2780	9	0	0	1	1	0.544	1
GSE18501	CDK inhibitor PHA-848125 gene expression profiling on MCF7 cell line	4	0	0	1	1	0.96	1
GSE19829	A gene expression profile of BRCAness that is associated with outcome in ovarian cancer	28	2	1	0.591	1	0.842	1
GSE17007	Gene expression of Kit225 cells upon NC1153 treatment	4	0	0	1	1	0.662	1
GSE21901	Striatal microRNA controls cocaine intake through CREB signalling	2	0	0	1	1	0.927	1
GSE18637	Do Airway Epithelium Air-liquid Cultures Represent the In Vivo Airway Epithelium Transcriptome?	19	0	0	1	1	0.923	1
GSE15744	Gene Expression Atlas for Human Embryogenesis	18	1	1	0.499	1	0.996	1
GSE19665	Aberrant DNA methylation in hepatitis B and C virus-related hepatocellular carcinoma	20	1	1	0.557	1	0.921	1
GSE19445	LNCaP cells in response to DHT stimulation and inhibition/knockdown of TOPO2B	9	0	0	1	1	0.506	1
GSE22467	Impact of NRSF variant over-expression in SK-N-AS human neuroblastoma cells	9	0	0	1	1	0.997	1
GSE21930	Expression data from Caco-2 cells co-cultivated with B. animalis subsp. lactis BB-12	3	0	0	1	1	0.572	1
GSE19240	Expression profile of IL-1beta stimulated and non-stimulated endothelial cells	6	0	0	1	1	0.98	1
GSE18018	Multilineage dysplasia and AML with mutated nucleophosmin	48	0	0	1	1	0.511	1
GSE19317	Gene expression in circulating mononuclear cells after exposure to ultrafine carbon particles	12	0	0	1	1	0.923	1
GSE16593	Differential expression associated with GB virus C in HCV/HIV co-infection	10	0	0	1	1	0.928	1
GSE17772	Human adult germline stem cells in question	3	0	0	1	1	0.572	1
GSE20504	Human umbilical cord blood-derived endothelial colony forming cells under serum-free conditions	10	0	0	1	1	0.464	1
GSE19784	Hierarchical clustering of 320 newly diagnosed multiple myeloma patients	320	7	14	1	1	0.576	1
GSE16963	Induction of pluripotent stem cells from human third molar mesenchymal stromal cells	9	0	0	1	1	0.852	1
GSE22560	Comparison of the expression data between vacant vector and SPRR2a expressing cell of cholagiocarcinoma cell lines SG231 and HuCCT1	4	0	0	1	1	1	1
GSE22331	Expression data from ejaculated spermatozoa of normozoospermic and asthenozoospermic men	2	0	0	1	1	0.976	1
GSE22563	Identification of TSGs Frequently Methylated in Renal Cell carcinoma (expression profiles of Renal cell lines following de-methylation)	22	1	0	1	1	0.804	1
GSE21521	Immature cell populations and an erythropoiesis gene expression signature in systemic juvenile idiopathic arthritis: Implications for pathogenesis	154	1	1	1	1	0.187	1
GSE22544	Integration of transcript expression, copy number and LOH analysis of infiltrating ductal carcinoma of the breast: expression analysis	20	0	1	1	1	0.167	1
GSE22373	Monocyte vs Macrophage Study	6	0	0	1	1	0.99	1
GSE12504	Hearts after off-pump coronary revascularization surgery and on-pump coronary artery bypass grafting	20	1	2	0.274	1	0.982	1
GSE12485	Changes in cardiac transcription profiles following off-pump coronary revascularization surgery	10	0	1	0.617	1	0.453	1
GSE21066	Effect of radiation and cigarette smoke on breast cells	4	0	0	1	1	0.879	1
GSE16797	Clinical score and gene profiling patterns identify Kawasaki disease patients who may benefit from methylprednisolone	34	0	0	1	1	0.725	1
GSE14108-1	Brain metastasis from lung adenocarcinoma patients	9	0	1	0.578	1	0.977	1
GSE14108-2	Brain metastasis from lung adenocarcinoma patients	19	2	0	0.319	1	0.535	1
GSE19578	Integrated molecular genetic profiling of pediatric-high grade gliomas reveals key differences with adult disease	53	3	2	0.872	1	0.77	1
GSE17939	MEK5D-transfected HUVEC	6	0	0	1	1	0.995	1
GSE19639	Hyperactivation of PI3K promotes escape from hormone dependence in estrogen receptor-positive breast cancer	24	0	0	1	1	0.908	1
GSE22256	786-O and 786-VHL in EMCV study	2	0	0	1	1	0.94	1
GSE22229	Identification of a B cell signature associated with renal transplant Tolerance in humans	58	5	3	0.29	1	0.882	1
GSE22259	BRCA1 depletion effect on HeLa cells	6	0	0	1	1	0.98	1
GSE22148	Induced Sputum Genes Associated With Spirometroc and Radiological Disease Severity in COPD Ex-smokers	143	7	7	0.88	1	0.443	1
GSE12254	Gene expression associated with liver metabolism during viral hemorrhagic fever	20	1	0	1	1	0.91	1
GSE22183	GEMINI (Gastric Encyclopedia of Molecular Interactions and Nodes for Intervention) : 37 unique Gastric cancer cell lines	37	3	0	0.218	1	0.331	1
GSE22132	Expression data from purified human platelets	2	0	0	1	1	0.927	1
GSE19743	A large-scale clinical study of gene expression response to severe burn injury	177	4	4	1	1	0.69	1
GSE22103	Clinical Microfluidics for Neutrophil Genomics and Proteomics	22	0	0	1	1	0.687	1
GSE17340	Expression data from Human seminal vesicles	4	0	0	1	1	1	1
GSE21589	The Relationship between Virus Replication and Host Gene Expression in Lymphatic Tissue during HIV-1 Infection	42	4	2	0.182	1	0.734	1
GSE22045	Gene expression profiling of human unstimulated regulatory T cells (Tregs) and naÃ¯ve CD4+ T cells	4	0	0	1	1	0.804	1
GSE22036	Identification of genes that regulated by IRF4 in human cutaneous T cell lymphoma HuT-102 cells	4	0	0	1	1	0.994	1
GSE21989	Transcriptional response in human umbilical vein endothelial cells exposed to insulin	12	0	0	1	1	0.928	1
GSE20719	Gene expression changes upon treatment of T47D breast cancer cells with the Pan-PI3 kinase inhibitor GDC-0941	6	0	0	1	1	0.93	1
GSE16193	Interfering with Proximal TLR4 to NF-kappaB Signal Transduction in Human Monocytes	20	0	0	1	1	0.601	1
GSE16194	Expression data from Snail over-expressing non-small cell lung cancer cell lines	6	0	0	1	1	0.679	1
GSE20876	Effective Targeting of Quiescent Chronic Myelogenous Leukemia Stem Cells by Histone Deacetylase Inhibitors in Combination with Imatinib Mesylate	12	1	0	0.492	1	0.817	1
GSE21912	The Polycomb Group Protein Bmi-1 is essential for the growth of Multiple Myeloma cells	42	0	1	1	1	0.748	1
GSE21887	Identification of EP4 as a Potential Target for the Treatment of Castration-Resistant Prostate Cancer Using a Novel Xenograft Model	12	0	0	1	1	0.957	1
GSE13070	Human Insulin Resistance and Thiazolidinedione-Mediated Insulin Sensitization	324	7	16	1	1	0.174	1
GSE21774	CD62L expression identifies a unique subset of polyfunctional CD56dim NK cells: Groups 1-3	9	0	0	1	1	0.431	1
GSE21760	Expression data from human HeLa cells exposed to interferon gamma for 2, 4, and 6 hours	4	0	0	1	1	0.657	1
GSE21668	Expression data from undifferentiated human embryonic stem cells (hESC) and Day 3.5 mesodermal progenitor (CD326neg CD56+) population	6	0	0	1	1	0.903	1
GSE18144	Array-based gene expression, CGH and tissue data define a 12q24 gain in neuroblastic tumors with prognostic implication	3	0	0	1	1	0.998	1
GSE18139	Array-based gene expression in neuroblastic tumors	3	0	0	1	1	0.999	1
GSE18147	Dys and Eureprogramming	10	0	1	0.617	1	0.768	1
GSE18265	Transcriptomic analysis of pluripotent stem cells	13	0	1	0.712	1	0.95	1
GSE15491	Generation of pluripotent stem cells	3	0	0	1	1	0.889	1
GSE18338	Genome wide screening of human growth plates during early and progressed stage puberty in one patient	6	1	0	0.267	1	0.982	1
GSE20948	The Effect of Hepatitis C Virus Infection on Host Gene Expression	28	1	0	1	1	0.903	1
GSE15811	ZMYM2/FGFR1, BCR/FGFR1 or BCR/ABL1 in human cord blood CD34+ cells reveals similar but distinct gene expression profiles	12	1	0	0.492	1	0.373	1
GSE17483	Stat5-regulated gene expression in human prostate cancer cells	6	0	0	1	1	0.984	1
GSE17482	Gene expression profiles regulated by Stat5a/b vs. Stat3 in human prostate cancer cells.	18	0	0	1	1	0.708	1
GSE21575	Transcriptome-wide identification of RNA-binding protein and microRNA target sites by PAR-CLIP: IGF2BP data	4	0	0	1	1	0.633	1
GSE21574	Transcriptome-wide identification of RNA-binding protein and microRNA target sites by PAR-CLIP: QKI data	6	0	0	1	1	0.288	1
GSE21578	Transcriptome-wide identification of RNA-binding protein and microRNA target sites by PAR-CLIP	14	0	1	0.739	1	0.932	1
GSE21570	Frizzled 4 regulates stemness and invasiveness of migrating glioma cells established by serial in vivo intracranial transplantation	6	0	0	1	1	0.867	1
GSE21577	Transcriptome-wide identification of RNA-binding protein and microRNA target sites by PAR-CLIP: miRNA inhibition data	4	0	0	1	1	0.718	1
GSE20115	Expression analysis of Reh cells after transfection with shRNA targeting CBFA2T3 and/or constitutively active IKKÎ²(EE)	8	0	0	1	1	0.686	1
GSE21222	Human embryonic stem cells with biological and epigenetic characteristics similar to those of mouse ESCs	18	0	0	1	1	0.7	1
GSE15893	Gene expression pattern in CXCR4+ and CXCR4- subpopulation of breast cancer cells	12	1	1	0.301	1	0.996	1
GSE21364	mRNA expression data from keratinocytes with disorganized lipid raft structures (by cholesterol depletion by methyl-beta-cyclodextrin)	9	0	0	1	1	0.736	1
GSE21306	Expression data from RECK-overexpressing HT1080 fibrosarcoma cells	3	0	0	1	1	0.932	1
GSE20565	Primary and secondary ovarian tumors	140	6	5	1	1	0.377	1
GSE21243	Expression data from undifferentiated human induced pluripotent stem cells	4	0	0	1	1	1	1
GSE21262	Expression data from undifferentiated and induced human pluripotent stem cells	4	0	0	1	1	1	1
GSE7700	Genes regulated by YAP in normal breast cell line and breast cancer cell lines	10	0	0	1	1	0.877	1
GSE20037	cdr2 siRNA knockdown during passage through mitosis: HeLa cells, Rat1 wild type and c-myc null cells	6	0	0	1	1	0.877	1
GSE12253	Mechanism of biphasic effects of alcohol on gene expression	9	0	0	1	1	0.898	1
GSE21164	Expression data from total knee arthroplasty patients	16	0	0	1	1	0.977	1
GSE21154	Gene array data for Fas knock-out human cancer cell line and mouse liver tissue	5	0	0	1	1	0.744	1
GSE17090	Expression data from human adipose stem cells expanded in allogeneic human serum and fetal bovine serum	10	0	0	1	1	0.712	1
GSE17186	Human B cell subsets	14	0	0	1	1	0.995	1
GSE21092	Basal Gene Expression Measurements in HEK293T Cells	3	0	0	1	1	1	1
GSE19315	Global transcriptional response of macrophage-like THP-1 cells	9	0	0	1	1	0.63	1
GSE17306	Plasma cells from 52 patients with multiple myeloma: mRNA and miRNA expression profiling	51	2	1	1	1	0.423	1
GSE20950	Expression data from human adipose tissue using an expanded patient cohort	39	3	2	0.343	1	0.515	1
GSE15695	Comprehensive Homozygous Deletion Mapping of Myeloma Defines a Poor Prognosis Cell Death Gene Expression Signature	247	5	11	1	1	0.168	1
GSE20193	Altered levels of MOF and decreased levels of H4K16ac correlate with a defective DNA damage response (DDR).	9	1	0	0.387	1	0.99	1
GSE20540	Gene expression profiles of myeloma cells interacting with bone marrow stromal cells in vitro	12	1	1	0.301	1	0.79	1
GSE20854	EGFR Isoforms and Gene Regulation in Human Endometrial Cancer Cells	24	1	1	1	1	0.765	1
GSE19429	Expression data from bone marrow CD34+ cells of MDS patients and healthy controls	200	4	7	1	1	0.811	1
GSE20847	Mitochondrial and nuclear genomic response to loss of LRPPRC expression	14	1	0	0.554	1	0.75	1
GSE20745	Members of the microRNA-17-92 cluster exhibit a cell intrinsic anti-angiogenic function in endothelial cells	6	0	0	1	1	0.679	1
GSE20285	Gene profiles induced by overexpression of wild-type and mutant Notch1 variants in MCF10A mammary epithelial cell line	12	0	0	1	1	0.293	1
GSE15205	TGF or TNF Time series in ARPE19	12	0	0	1	1	0.695	1
GSE20666	Aberrant heterochromatic foci are associated to deregulation of the GMCL1 gene in CH1 lymphoma B cells	2	0	0	1	1	0.626	1
GSE18497	Diagnosis-relapse in ALL	82	0	1	1	1	0.731	1
GSE20677	Gene Expression in Gold Nanoparticle Oligonucleotide Complexes treated Primary Immune Cells	16	0	0	1	1	0.31	1
GSE20300	Whole blood gene expression analysis of stable and acute rejection pediatric kidney transplant patients	24	1	0	1	1	0.655	1
GSE15237	Effect of imatinib on FIP1L1-PDGFRA-expressing EOL1 cells	2	0	0	1	1	0.814	1
GSE17625	Caco-2 cocultured with THP-1, time course	6	0	0	1	1	0.698	1
GSE12198	Primary NKcells vs. NKAES-derived NK cells vs. NKcells stimulated by low/high dose IL2 after 7days of culture	16	1	0	0.61	1	0.434	1
GSE20508	Gene expression analysis of human monocytic cells (THP-1) exposure to Streptococcus suis serotype 2	4	0	0	1	1	0.851	1
GSE13122	The Effect of Translocation-Induced Nuclear Re-organization on Gene Expression	26	1	1	1	1	0.69	1
GSE16455	Indolent MCL identified by genomic and gene expression profiling	55	1	0	1	1	0.506	1
GSE12161	Transcriptome profiling of control and TNFalpha treated HepG2 cells	6	0	0	1	1	0.88	1
GSE15799	Expression data from NS398-treated and control HT29 colon adenocarcinoma cell line samples	6	0	0	1	1	0.827	1
GSE19449	Doxorubicin resistance in a novel in vitro model of human pleomorphic liposarcoma associated with ALT	36	1	0	1	1	0.578	1
GSE14231	Gene expression profiling of three paired parental and cisplatin-resistant TGCT cell lines	12	0	1	0.683	1	0.92	1
GSE15960	Expression data from human colonic epithelial cells normal (N), adenoma (AD) or colorectal cancer (CRC) tissues	18	1	0	1	1	0.757	1
GSE20569	Differentially expressed gene profiles in CA 9-transfected C33-A, human cervix carcinoma cell line	2	0	0	1	1	0.998	1
GSE14280	Comparison of CD4+ T cell function between HIV-1 resistant and HIV-1 susceptible individuals	18	0	0	1	1	0.613	1
GSE14278	Comparison of CD4+ T cell function between HIV-1 resistant and HIV-1 susceptible individuals (Affymetrix)	18	0	0	1	1	0.613	1
GSE20559	Gene expression signature reflects differentiation differences rather than telomere maintenance mechanism	38	1	0	1	1	0.395	1
GSE20484	CXCL4 induces a unique transcriptome in monocyte-derived macrophages	4	0	0	1	1	0.868	1
GSE18810	Expression data from human neutrophils exposed to uropathogenic and commensal Esherichia coli.	6	0	0	1	1	0.486	1
GSE19332	Mutations in CHMP2B in lower motor neuron predominant amyotrophic lateral sclerosis (ALS)	10	1	1	0.231	1	0.709	1
GSE18791	Antiviral response dictated by choreographed cascade of transcription factors	57	0	0	1	1	0.933	1
GSE18826	3D culture of AIDS-NHL cells influences gene expression related to B-cell development, proliferation and survival	6	0	0	1	1	0.994	1
GSE16149	Examining smoking-induced differential gene expression changes in buccal mucosa	18	1	1	0.499	1	0.68	1
GSE19136	Gene expression response to implanted drug (paclitaxel)-eluting or bare metal stents in denuded human LIMA arteries	12	1	1	0.301	1	0.922	1
GSE19018	Changes in gene expression of Imr90 cells with age and senescence under 3% and 20% oxygen growth conditions	12	1	0	0.492	1	0.767	1
GSE18934	Gene expression in fetal mesenchymal stem cells for identification of epitopes suitable for non-invasive isolation	12	1	0	0.492	1	0.552	1
GSE17832	Iron Chelators Treatment on MCF-7 Human Breast Cancer Cell	3	0	1	0.25	1	0.951	1
GSE14964	Genome-wide analysis of YY2 versus YY1 target genes	13	0	0	1	1	0.935	1
GSE17636	Expression data from breast cancer cells overexpressing NF1-C2	6	0	0	1	1	0.995	1
GSE19350	Array-based bioinformatic analysis on pediatric primary central nervous system germ cell tumors	13	0	1	0.712	1	0.947	1
GSE19348	expression data from pediatric primary intracranial germ cell tumor	13	0	1	0.712	1	0.947	1
GSE20499	Expression data of human decidual NK cells from gravid uteri and NK cells from cycling endometrium	9	0	0	1	1	0.933	1
GSE19703	Ectopic Myc expression	9	0	0	1	1	0.546	1
GSE20505	Expression data from CD34+ hematopoietic progenitor cells	21	1	1	1	1	0.148	1
GSE7179	Comparison of gene expression data between wild-type and DM1-affected undifferentiated hES cells.	9	0	0	1	1	0.662	1
GSE7178	Comparison of gene expression data between wild-type and DM1-affected Neural Precursors Cells (NPC)	9	0	0	1	1	0.891	1
GSE7177	Comparison of gene expression data between wild-type and DM1-affected Mesodermal Precursors Cells (MPC)	9	1	0	0.387	1	0.998	1
GSE7214	Comparison of gene expression data between wild-type and DM1-affected cells	27	0	1	1	1	0.636	1
GSE14970	Transcription profile in patients with acyanotic or cyanotic Tetralogy of Fallot	12	1	1	0.301	1	0.926	1
GSE14956	Transcription profile in patients with cyanotic Tetralogy of Fallot	7	1	0	0.309	1	0.855	1
GSE14955	Transcription profile in patients with acyanotic Tetralogy of Fallot	5	0	0	1	1	0.68	1
GSE19599	Expression data for normal flow sorted hematopietic cell subpopulations	16	0	2	0.306	1	0.98	1
GSE13400	Exposure of SKGT4 and HET-1A cell lines to deoxycholic acid (DCA)	32	2	3	0.244	1	0.23	1
GSE18290	Time course expression data from early Bovine embryo, Human embryo, and Mouse embryo	18	0	0	1	1	0.477	1
GSE13376	Exposure of Barrett's associated adenocarcinoma cell lines SKGT4 to deoxycholic acid (DCA)	16	0	0	1	1	0.624	1
GSE17913	Effects of Cigarette Smoke on the Human Oral Mucosal Transcriptome	79	3	6	0.392	1	0.92	1
GSE12427	Expression data from EBER1-overexpressing Hodgkin lymphoma cell lines KM-H2 and L428	4	0	0	1	1	0.804	1
GSE20266	Salivary Transcriptomic and Proteomic Biomarkers for Breast Cancer Detection	20	0	0	1	1	0.761	1
GSE14975	Rac1-Induced Connective Tissue Growth Factor regulates Connexin 43 and N-Cadherin Expression in Atrial Fibrillation	10	1	0	0.423	1	0.459	1
GSE20272	Expression data from human ovarian cancer cells induced by IL-6 and CNTO328	6	0	0	1	1	0.935	1
GSE14883	SOX2 overexpression effect on human lung squamous cells	2	0	0	1	1	0.985	1
GSE15080	SOX2 is a new oncogene activated by the recurrent 3q26.3 amplifications in lung Squamous Cell Carcinoma	2	0	0	1	1	0.612	1
GSE20153	Expression analysis of lymphoblast cells lines in Parkinson's disease	16	0	0	1	1	0.916	1
GSE20081	Expression Profiling Reveals Unexpected Targets and Functions of the Human Steroid Receptor RNA Activator (SRA) Gene	18	0	0	1	1	0.892	1
GSE20033	Minicircle-derived iPS cells - Affymetrix Data	19	0	1	1	1	0.949	1
GSE17400	Dynamic Innate Immune Responses of Human Bronchial Epithelial Cells against SARS-CoV and DOHV infection	27	0	0	1	1	0.204	1
GSE16573	FoxO3 modulates endothelial gene expression and function by direct and indirect mechanisms	18	1	1	0.499	1	0.816	1
GSE14990	MYC regulation of a "poor prognosis" metastatic cancer cell state	15	0	0	1	1	0.96	1
GSE14988	Expression data from DHT stimulation vs. control in LNCaP cells	6	0	0	1	1	0.439	1
GSE14987	Expression data from ERBB2 over-expression and EGF stimulation in MCF10A cells	9	0	0	1	1	0.761	1
GSE20114	DHA supplementation suppresses LDLR and OLR1 gene expression in blood cells from hypertriglyceridemic men	15	0	0	1	1	0.959	1
GSE20086	Heterogeneity of gene expression in stromal fibroblasts of human breast carcinomas and normal breast	12	0	0	1	1	0.333	1
GSE20070	Regulation of Fibroblast Growth Factor-2 by an endogenous antisense RNA and by Argonaute-2	2	0	0	1	1	0.698	1
GSE12131	Transcriptome of Bacillus anthracis lethal toxin (LT)-intoxicated HUVECs monolayers	4	0	0	1	1	0.962	1
GSE14538	Effect of mesalazine on Caco2 cells	2	0	0	1	1	0.777	1
GSE14474	The Effects of Static Magnetic Fields on Human Embryonic Cells	8	0	0	1	1	0.556	1
GSE19882	Expression data from human lymphoma endothelium and reactive lymph node-derived endothelium	5	0	0	1	1	0.911	1
GSE17459-1	Down's syndrome with acute lymphoblastic pediatric leukemia (DS-ALL)	112	2	4	1	1	0.473	1
GSE17459-2	Down's syndrome with acute lymphoblastic pediatric leukemia (DS-ALL)	7	0	0	1	1	0.761	1
GSE19826	Expression data from gastric cancer	27	1	2	0.662	1	0.327	1
GSE14701	Expression profiling of PaTu8988s and PaTu8988t cell lines	6	0	0	1	1	0.635	1
GSE14580	Mucosal gene signatures to predict response to infliximab in patients with ulcerative colitis	30	1	0	1	1	0.124	1
GSE14526	Epigenotyping by quantitative DNA methylation analysis revealed three epigenotypes in colorectal cancer	8	0	0	1	1	0.368	1
GSE19615	Integrated genomic and function characterization of the 8q22 gain	115	6	2	1	1	0.514	1
GSE19735	Comparison of human embroynic stem cell derived vascular cells to mature human vascular and hematopoietic cells	12	0	0	1	1	0.825	1
GSE19728	Expression data from different grades (WHO) of astrocytomas (ACM)	18	1	2	0.224	1	0.469	1
GSE16249	siRNA-mediated knockdown of MITF and PAX3 in metastatic melanoma cell lines	8	0	1	0.535	1	0.27	1
GSE14671	EXPRESSION SIGNATURE TO PREDICT MAJOR CYTOGENETIC RESPONSE IN CHRONIC PHASE CML PATIENTS TREATED WITH IMATINIB	59	3	1	1	1	0.267	1
GSE14858	Gene exprssion profile classification predicts clinical outcome in juvenile myelomonocytic leukemia	40	0	0	1	1	0.23	1
GSE16020	Patients affected with autosomal dominant monocytopenia with increased susceptibility to mycobacterial infection	20	0	0	1	1	0.797	1
GSE19510	Transcriptional response of normal human lung WI-38 fibroblasts to benzo[a]pyrene diol epoxide: a dose-response study	14	1	1	0.371	1	0.844	1
GSE18773	CAL-51 breast cancer side population cells	6	0	0	1	1	0.927	1
GSE11504	Age-related expression data from composite bone marrow from healthy humans	25	1	1	1	1	0.45	1
GSE14407	Ovarian Cancer gene expression profiling identifies the surface of the ovary as a stem cell niche	24	0	1	1	1	0.809	1
GSE18680	Gene expression profile of human ovarian cancer cell lines in vitro	12	0	0	1	1	0.898	1
GSE14000	Fine-tuning of human dendritic cells regulation revealed by translational profiling	24	0	1	1	1	0.94	1
GSE15792	Expression profiles in PCARNEQ ncRNA depletion in prostate cancer cells	6	0	0	1	1	0.945	1
GSE18681	Gene expression profile of ascites cell samples from patients with advanced ovarian cancer	9	0	0	1	1	0.882	1
GSE13637	Influenza virus infected HUVEC	30	1	1	1	1	0.977	1
GSE19686	shGFP- and shQK-transduced human Hs683 cells	9	0	0	1	1	0.576	1
GSE17044	Expression data from androgen treated LNCaP cells	6	0	0	1	1	0.902	1
GSE19697	An expression profile that predicts the therapeutic response of the basal-like breast cancer to neoadjuvant chemotherapy	24	2	1	0.44	1	0.735	1
GSE19690	QK-knockdown U87 transduced with miR-20a or a scrambled non-targeting microRNA (miR-NT)	4	0	0	1	1	0.693	1
GSE19688	QK-knockdown Hs683 transduced with miR-20a or a scrambled non-targeting microRNA (miR-NT)	4	0	0	1	1	0.997	1
GSE18269	HepaRG cells as a model of the primary human hepatocyte transcriptome	15	0	0	1	1	0.753	1
GSE19680	Identification of miR-125b-2 target genes	10	0	0	1	1	0.811	1
GSE19681	Global gene expression profile of primary human leukemic blasts	10	0	0	1	1	0.845	1
GSE19670	Expression array analysis of the effects of vitamin D3 and mutp53	10	1	0	0.423	1	0.378	1
GSE13715	Expression data from Neural Progenitor cells cultured on 2D flat surfaces and in 3D scaffolds	18	0	1	1	1	0.847	1
GSE19495	Global Gene Expression of Human Hepatoma Cells After Amino Acid Limitation	8	0	0	1	1	0.381	1
GSE15947	Time course of 1,25(OH)2D treated RWPE1 cells.	24	0	0	1	1	0.759	1
GSE16924	Determining direct targets of the bHLH MIST1	6	0	0	1	1	0.812	1
GSE19475	Gene expression data from infants (<1 year of age) diagnosed with Acute Lymphoblastic Leukemia (ALL)	72	1	0	1	1	0.244	1
GSE15481	Gene expression data from AP-2Î³ silenced MCF-7 cells	15	0	0	1	1	0.317	1
GSE16447	Expression array analysis in patients with neuroaxonal injury in cerebral palsy	9	0	1	0.578	1	0.698	1
GSE19393	Human primary subcutaneous preadipocytes treated with glucocorticoids prior to the initiation of differentiation	4	1	0	0.181	1	0.868	1
GSE13899	Quercetin supplementation and CD14+ monocyte gene expression	6	0	0	1	1	0.69	1
GSE15903	Expression analysis for nasopharyngeal carcinoma cell lines (5-8F and 6-10B)	4	0	0	1	1	0.563	1
GSE15921	Expression analysis for nasopharyngeal carcinoma cell lines 5-8F	2	0	0	1	1	0.88	1
GSE16798	Genes regulated after knock-down of Pirin in U937 cells	4	0	0	1	1	0.962	1
GSE13906	NK-cell associated receptors expression in EBV-positive gamma-delta T cell lines.	10	1	0	0.423	1	0.191	1
GSE19352	Activation of phosphatidylcholine-cycle enzymes in human epithelial ovarian cancer cells	28	1	0	1	1	0.89	1
GSE18565	Comparison of gene expression profiles between human and mouse monocyte subsets [human data]	6	0	0	1	1	0.424	1
GSE11118	Expression data following mitogen stimulation from Jurkat Cell	12	0	0	1	1	0.831	1
GSE19238	Expression data for 2 obese subjects from the SibPair cohort with a deletion on 16p11.2	2	0	0	1	1	0.879	1
GSE14509	Transcriptome analysis of pancreatic tumor cell invasion and angiogenesis in the PDAC-CAM model	2	0	0	1	1	0.993	1
GSE16547	KSHV Manipulates Notch Signaling by Upregulating Dll4 and JAG1 to Alter Cell Cycle Gene Expression in LECs	8	0	0	1	1	0.685	1
GSE17639	The human reticulocyte transcriptome (HG-U133_Plus2.0)	12	0	0	1	1	0.7	1
GSE19234	Immune profile and mitotic index of metastatic melanoma lesions enhance clinical staging in predicting patient survival.	44	3	4	0.177	1	0.491	1
GSE17480	Transcriptome profiling of untreated and fenretinide-treated CD34+ cells from 4 CML patients	8	0	1	0.535	1	0.997	1
GSE18866	Expression data from doxycylin-inducible miR-15a/16-1 and empty vector (EV) expression in a 13q14-- cell line	12	0	0	1	1	0.415	1
GSE13917	Defective receptor editing results in the appearance of anergic B cells in humans	10	0	0	1	1	0.77	1
GSE17375	Gene expression in colon cancer stem cells (CSC) cultures identified by Wnt signaling levels	4	0	0	1	1	1	1
GSE18309	Transcriptomes in Peripheral Blood Mononuclear Cells of Dementia and Alzheimer Patients	9	1	0	0.387	1	0.817	1
GSE18150	DZNep-treated glioblastoma multiforme cancer stem cells	6	0	0	1	1	0.956	1
GSE18913	siRNA-mediated Egr-3 knockdown in VEGF-treated HUVEC	21	0	1	1	1	0.865	1
GSE15072-1	Mitochondrial dysregulation and oxidative stress in patients with chronic kidney disease	5	0	0	1	1	0.776	1
GSE15072-2	Mitochondrial dysregulation and oxidative stress in patients with chronic kidney disease	29	0	0	1	1	0.443	1
GSE16694	Generation of induced pluripotent stem cells from cord blood using OCT4 and SOX2	8	0	0	1	1	0.327	1
GSE18476	Gene Expression Data from U937T:PLZF-RARa Inducible Cells	6	0	0	1	1	0.955	1
GSE18313	Expression data from cytotoxic T cell clone	6	0	0	1	1	0.845	1
GSE7788	Nodular lymphocyte predominant Hodgkin's lymphoma vs T cell/histiocyte rich B cell lymphoma	21	1	2	0.3	1	0.695	1
GSE19203	PML-RARa binding sites and their correlation with the gene expression in ATRA treated NB4 cells	6	0	0	1	1	0.452	1
GSE19201	Expression profiling of ATRA treated NB4 cells	6	0	0	1	1	0.452	1
GSE19128	Regulation of Inflammatory Gene Expression by Immunostimulatory Botanicals	11	0	0	1	1	0.753	1
GSE18571	Rapamycin treatment of MDA-MB-468 breast cancer cell line and MDA-MB-468 xenografts	18	0	0	1	1	0.587	1
GSE19060	Analysis of Meniscal Degeneration and Meniscal Gene Expression	8	0	0	1	1	0.993	1
GSE14879	Gene expression study of anaplastic large cell lymphomas: cellular origin, pathogenesis and relation to Hodgkin lymphoma	64	1	2	1	1	0.142	1
GSE13401	The purine scaffold HSP90 inhibitor PU-H71 induces specific changes in gene expression in DLBCL xenografts.	6	0	0	1	1	0.991	1
GSE17537	Metastasis Gene Expression Profile Predicts Recurrence and Death in Colon Cancer Patients (VMC Samples)	55	4	4	0.311	1	0.994	1
GSE15520	The Role of Cholesterol Pathways in Norovirus Replication	6	0	0	1	1	0.715	1
GSE18997	Transcriptional profiling of testicular biopsies with Sertoli-cell-only and spermatogonial presence	8	0	0	1	1	0.906	1
GSE18198	Expression profile of human T-ALL cell lines treated with DMSO or SAHM1	12	0	0	1	1	0.668	1
GSE18959	Comparison of neuroepithelial cells and regionally specified astrocytes from human embryonic stem cells	3	0	0	1	1	0.67	1
GSE13564	Gene expression in the human prefrontal cortex during postnatal development	44	2	1	1	1	0.297	1
GSE18969	Ontogeny of CD24 expression in the human fetal kidney	5	0	0	1	1	0.944	1
GSE18947	Expression data from two pair of osteosarcoma sublines with difeerental pulmonary	6	0	0	1	1	0.993	1
GSE18931	The biological and molecular heterogeneity of breast cancers correlate with their cancer stem cell content	6	0	0	1	1	0.844	1
GSE18914	Prepubertal Human Spermatogonia and Mouse Gonocytes Share Conserved Gene Expression of Germline Stem Cell Regulatory	6	0	0	1	1	0.992	1
GSE18903	Differentially expressed genes between MCF-7 and MCF-7-14 cells	3	0	0	1	1	0.594	1
GSE18912	Expression profiling of breast cancer cell lines MCF-7 and MCF-7R4	10	0	0	1	1	0.843	1
GSE18877	Expression data from human triploid and diploid fibroblast cell cultures	15	0	1	0.763	1	0.995	1
GSE18897	Whole blood expression profiling of obese diet-sensitive, obese diet-resistant and lean human subjects	80	0	0	1	1	0.411	1
GSE18864	Tumor expression data from neoadjuvant trial of cisplatin monotherapy in triple negative breast cancer patients	84	5	3	0.804	1	0.628	1
GSE18781	Gene Expression in Inflammatory Diseases	55	2	0	1	1	0.219	1
GSE18850	Placentas delivered by term spontaneous labour compared to those delivered by elective term Cesarean section	10	0	0	1	1	0.938	1
GSE18111	Human iPS cells and fibroblasts	12	0	1	0.683	1	0.564	1
GSE18226	Expression data from human iPS cells and fibroblasts	12	0	1	0.683	1	0.564	1
GSE13491	Therapeutic efficacy of human umbilical cord blood-derived mesenchymal stem cells in myocardial repair after infarction	12	1	1	0.301	1	0.864	1
GSE10138	A Genomic Approach to Improve Prognosis and Predict Therapeutic Response in Chronic Lymphocytic Leukemia (Duke_VA)	68	3	0	1	1	0.499	1
GSE18809	Differentially expressed mRNA transcripts in the placenta delivered by preterm versus term spontaneous labour	10	0	0	1	1	0.828	1
GSE10139-2	A Genomic Approach to Improve Prognosis and Predict Therapeutic Response in Chronic Lymphocytic Leukemia	68	3	0	1	1	0.499	1
GSE12631	Molecular profiling of the of conjunctival epithelial side population cells	8	0	0	1	1	0.93	1
GSE18728	Expression data from human breast cancers pre and post chemothrapy	61	1	3	1	1	0.134	1
GSE18739	Establishment of a novel model to assess the function of proteins under in vivo conditions	4	0	0	1	1	0.794	1
GSE16962	Effect of mir-210 overexpression or down-modulation on human umbilical vein cells	12	0	0	1	1	0.585	1
GSE18696	Comparison of human lower and upper entorhinal cortex layers gene expression	12	0	0	1	1	0.842	1
GSE13606	UV- or oxidized lipid treated dermal skin fibroblasts	6	0	0	1	1	0.521	1
GSE17763	Divergence of macrophage phagocytic and antimicrobial programs in leprosy	24	1	3	0.182	1	0.568	1
GSE18632	Knockdown of transactive response DNA-binding protein TDP-43 downregulates histone deacetylase 6	8	1	0	0.348	1	0.734	1
GSE18520	Whole-genome oligonucleotide expression analysis of papillary serous ovarian adenocarcinomas	63	2	6	0.186	1	0.191	1
GSE18521	A gene signature predictive for outcome in advanced ovarian cancer identifies a novel survival factor: MAGP2	75	2	6	0.285	1	0.322	1
GSE13210	Expression of the TM4SF member CD9 on the human Burkitts lymphoma cell line Raji	4	0	0	1	1	0.849	1
GSE16098	Genome-wide analysis of genes regulated transcriptionally and post-transcriptionally by HTLV-I p30	4	0	0	1	1	0.946	1
GSE18113	Expression data from Human MicroVascular Endothelial Cells (HMVECS)	18	0	0	1	1	0.932	1
GSE15537	GEMINI (Gastric Encyclopedia of Molecular Interactions and Nodes for Intervention) Phases A-C, normal skin fibroblasts	3	0	0	1	1	0.556	1
GSE15460-2	Oncogenic Pathway Combinations Predict Clinical Prognosis in Gastric Cancer	31	2	2	0.544	1	0.91	1
GSE13124	Natural compound screening	2	0	0	1	1	0.977	1
GSE14834	Characterization of B- and T-lineage ALL by Integrated Analysis of microRNA and mRNA Expression Profiles	19	0	1	1	1	0.86	1
GSE13487	Antitumor efficacy of RAF inhibitor GDC-0879 involving BRAFV600E mutational status and ERK/MAPK pathway suppression	30	0	0	1	1	0.776	1
GSE17540	Identification of genes involved in CEACAM1-4S mediated lumen formation in a 3D model of mammary morphogenesis	2	0	0	1	1	0.75	1
GSE14951	Gene expression profile in human orthotopic liver transplantation	15	0	0	1	1	0.322	1
GSE16155	Expression data from ependymoma surgical samples	19	2	0	0.319	1	0.52	1
GSE17014	Expression data from HD-1 bri and HD-1 dim cells	8	0	0	1	1	0.905	1
GSE18350	Hi-C Expression Data	2	0	0	1	1	0.814	1
GSE18349	Expression data from +7 hNPCs and diploid hNPCs	2	0	0	1	1	0.79	1
GSE15239	Expression data from human livers shortly following partial hepatectomy (PHx)	12	0	1	0.683	1	0.414	1
GSE10026	High resolution gene expression profiling for simultaneous analysis of RNA synthesis, abundance and decay	9	1	0	0.387	1	0.828	1
GSE9973	Half-life determination for human B-cells (BL41)	9	1	0	0.387	1	0.828	1
GSE16355	Lymphatic endothelial cells (LEC) transfected with the KSHV microRNA cluster	6	0	0	1	1	0.947	1
GSE11916	Comparison of TCF hyper-activated and control Huh7 cells - microarray data	6	0	0	1	1	0.995	1
GSE9169	Gene expression during neuronal differentiation in two subtypes of SH-SY5Y	86	2	2	1	1	0.994	1
GSE11956	Comparison of TCF hyper-activated and control Huh7 cells	6	0	0	1	1	0.995	1
GSE15464	VEGF induction of HUVEC	4	1	0	0.181	1	0.794	1
GSE16356	Lymphatic endothelial cells (LEC) treated with a MAF-targeted siRNA	6	0	0	1	1	0.958	1
GSE16354	Infection of Lymphatic and Blood Vessel Endothelial Cells (LEC and BEC) with KSHV	24	0	1	1	1	0.655	1
GSE18277	Gene expression profiling of MIAPaCa2 cells re-expressing the alpha2 integrin or truncation mutations of alpha2 integrin	5	0	0	1	1	0.645	1
GSE18180	Generation of human induced pluripotent stem cells from mesenchymal cells of gut mesentery by Oct4/Sox2/Nanog	3	0	0	1	1	0.67	1
GSE18239	Expression data from JAK1 wild-type and JAK1 mutation-positive T cell acute lymphoblastic leukemia blasts	11	0	1	0.652	1	0.951	1
GSE18235	Effect of 10 Cigarette Smoke Condensates on Primary Human Airway Epithelial Cells	22	2	2	0.183	1	0.137	1
GSE13027	Endometrial receptivity	7	0	0	1	1	0.936	1
GSE18195	Effects of bevacizumab (avastin) in mouse model of endometrial cancer	4	0	0	1	1	0.47	1
GSE17251	Comparative analysis of gene regulation by the transcription factor PPARÎ±_human	24	1	1	1	1	0.868	1
GSE18146	Conjugated and non-conjugated androgen differentially modulate gene expression in breast cancer cell lines.	6	0	0	1	1	0.915	1
GSE13367	Genome-wide gene expression analysis of mucosal colonic biopsies and isolated colonocytes...	56	3	2	0.877	1	0.599	1
GSE17170	A systems genetics approach implicates USF1, FADS3 and other causal candidate genes for familial combined hyperlipidemia	70	3	3	1	1	0.281	1
GSE15258	Whole blood transcript profiling of rheumatoid arthritis patients	86	1	5	1	1	0.716	1
GSE17300	Overexpression of USF1 in HEK293T cells	6	0	0	1	1	0.925	1
GSE18047	Classical and/or alternative NF-kB pathway activation in multiple myeloma pathogenesis	18	0	0	1	1	0.137	1
GSE14334	Transcriptomic analysis of human lung development	38	0	1	1	1	0.344	1
GSE18043	Priming integrin alpha5 promotes human mesenchymal stromal cell osteoblast differentiation and osteogenesis	12	0	2	0.196	1	0.946	1
GSE18000	Gene expression comparison of drug-resistant Panc1/mock cells and Panc1 cells expressing wildtype syk	2	0	0	1	1	0.887	1
GSE18015	Molecular analysis of ex-vivo CD133+ GBM cells revealed a common invasive and angiogenic profile but different proliferative signatures among high grade gliomas.	16	1	1	0.437	1	0.631	1
GSE16070	Networking of differentially expressed genes in human MCF7 breast cancer cells resistant to methotrexate	6	0	0	1	1	0.952	1
GSE16066	Networking of differentially expressed genes in CaCo2 human colon cancer cells resistant to methotrexate	6	0	0	1	1	0.414	1
GSE16082	Networking of differentially expressed genes in human MIA PaCa2 pancreatic cancer cells resistant to methotrexate	6	1	0	0.267	1	0.842	1
GSE16085	Networking of differentially expressed genes in human K562 erythtoblastic leukemia cells resistant to methotrexate	6	0	0	1	1	0.956	1
GSE16080	Networking of differentially expressed genes in human MDA-MB-468 breast cancer cells resistant to methotrexate	6	0	0	1	1	0.976	1
GSE16089	Networking of differentially expressed genes in human Saos-2 osteosarcoma cells resistant to methotrexate	6	0	0	1	1	0.906	1
GSE14390	Gene expression profiling of human alveolar macrophages infected by B. anthracis spores	7	0	0	1	1	0.77	1
GSE17951	Gene expression analysis of prostate cancer samples using Affymetrix U133Plus2 array	154	4	7	1	1	0.96	1
GSE17987	Novel treatment of human pancreatic cancer using masitinib combined with standard gemcitabine chemotherapy	4	0	0	1	1	0.697	1
GSE17254	Comparative analysis of gene regulation by the transcription factor PPARÎ± between mouse and human	24	1	1	1	1	0.868	1
GSE16464	Chondrogenic differentiation potential of OA chondrocytes and their use in autologous chondrocyte transplantation	12	1	0	0.492	1	0.99	1
GSE16191	EGR4 is a master gene responsible for fertility in cryptorchidism	20	1	2	0.274	1	0.891	1
GSE17307	GRE specific DNA-binding polyamide effect on dexamethasone-stimulated lung adenocarcinoma cell line	15	1	0	0.583	1	0.998	1
GSE16836	Transcriptional profiling of CD16+ and CD16- peripheral blood monocytes from healthy individuals	8	0	0	1	1	0.441	1
GSE16650	Expression data from Bronchial Epithelial Cells exposed to Cyclic Stretch with and without LPS or TNFa	12	0	0	1	1	0.929	1
GSE14986	Antiestrogen-resistant subclones of MCF-7 human breast cancer cells are derived from a common clonal drug-resistant progenitor	30	0	0	1	1	0.415	1
GSE14340	Transcriptional profiling of human neural crest cells	5	0	0	1	1	0.998	1
GSE12548	EMT Time series in ARPE19	20	0	0	1	1	0.329	1
GSE17777	HMVEC cells treated with vascular endothelial growth factor, anthrax edema toxin, and an Epac activator	4	0	1	0.318	1	0.675	1
GSE12251	A Predictive Response Signature to Infliximab Treatment in Ulcerative Colitis	23	0	1	1	1	0.66	1
GSE17385	Gene expression profiling from MM1.S cells with control or beta-catenin knockdown.	6	0	0	1	1	0.96	1
GSE14973	Antileukemic activity of valproic acid in chronic lymphocytic leukemia cells defined by microarray analysis	28	2	1	0.591	1	0.586	1
GSE15913	Thalidomide Exerts Distinct Molecular Antileukemic Effects	40	1	0	1	1	0.169	1
GSE15043	Gene expression profiles of Herceptin-resistant breast cancer cells	10	0	0	1	1	0.826	1
GSE12806	Inhibition of Chlamydia pneumoniae Replication in Human Dendritic cells by TNF-alpha-Induced Indoleamine 2,3-Dioxygenase	4	0	0	1	1	0.718	1
GSE17743	Gene expression profiles differentiating gastrointestinal stromal tumours according to KIT mutations and expression	29	1	0	1	1	0.396	1
GSE17032	Expression data from human fibroblasts	36	2	1	0.812	1	0.319	1
GSE13319	Comparison of Human and Rat Uterine Leiomyoma: Identification of a Dysregulated mTOR Pathway	77	5	5	0.399	1	0.228	1
GSE15735	Genome-wide mapping of HATs and HDACs in human CD4+ T cells	9	1	0	0.387	1	0.825	1
GSE17718	Expression data from CD4-positive HTLV-positive cell lines and from CD4-positive HTLV-negative primary cells.	6	0	0	1	1	0.954	1
GSE17708	Time Course of TGF-beta treatment of A549 lung adenocarcinoma cell line	26	0	0	1	1	0.633	1
GSE16219	Identification of genes that are regulated by TAK1 in human cutaneous T cell lymphoma HuT-102 cells	4	0	0	1	1	0.79	1
GSE12814	Identifying the molecular signature of the interstitial del(7q) subgroup of uterine leiomyomata using a paired analysis	33	0	1	1	1	0.469	1
GSE11581	Role of FAK, dominant-negative FAK, FAK-CD and FAKsiRNA in MCF-7 human breast cancer cell tumorigenesis	8	0	0	1	1	0.966	1
GSE10281	Letrozole (Femara) early response to treatment	36	3	2	0.304	1	0.15	1
GSE7513	Gene expression data from CD44+/CD24- cells sorted by flow cytometry	29	2	1	0.605	1	0.998	1
GSE7869	Expression data from renal cysts of autosomal dominant polycystic kidney disease (ADPKD) patients	21	0	1	1	1	0.916	1
GSE13909	Molecular signature of cell cycle exit induced in human T lymphoblasts by IL-2 withdrawal	18	0	0	1	1	0.577	1
GSE13896	Smoking-dependent Reprogramming of Alveolar Macrophage Polarization: Implication for Pathogenesis of COPD	70	0	2	1	1	0.243	1
GSE17543	Expression data from FoxM1 siRNA knock down Human aortic vascular smooth muscle cells	2	0	0	1	1	0.956	1
GSE12355	Detection of Notch1-IC, Notch2-IC and EBNA2 target genes in human B cells	41	0	0	1	1	0.166	1
GSE16051	Effect of ectotopic expression of K13 on global gene expression in HUVEC	4	0	0	1	1	0.956	1
GSE14897	Highly Efficient generation of Human Hepatic Cells from Induced Pluripotent Stem Cells.	15	0	0	1	1	0.262	1
GSE14315	Effects of demethylation on lung cancer cell lines	58	3	4	0.523	1	0.158	1
GSE16214	Expression data from relapsing-remitting MS samples	240	4	6	1	1	0.857	1
GSE17407	Microarray analysis to identify the molecular mechanisms whereby pDCs confer growth and drug resistance in MM cells	2	0	0	1	1	0.936	1
GSE15154	The presence of RNA polymerase II, active or stalled, predicts epigenetic fate of promoter CpG islands	2	0	0	1	1	0.95	1
GSE17269	Gene Expression Profiles of CD21low B cells in Common Variable Immunodeficiency	11	0	0	1	1	0.282	1
GSE12345	Global gene expression profiling of human pleural mesotheliomas	12	0	0	1	1	0.948	1
GSE11729	H1299 EGF and Iressa stimulation	60	1	1	1	1	0.64	1
GSE11428	Expression data from LNCaP and abl cells	21	0	0	1	1	0.365	1
GSE15214	BCOR-regulated genes in human oculo-facio-cardio-dental syndrome	2	0	0	1	1	0.915	1
GSE17129	The IKK2/NF-kB-pathway suppresses MYC-induced lymphomagenesis	6	0	0	1	1	0.86	1
GSE12079	Molecular profiling of CD3- CD4+ T-cells from patients with the lymphocytic variant of hypereosinophilic syndrome	24	1	0	1	1	0.183	1
GSE17119	Transcriptional profiling of a novel pro-angiogenic small molecule phthalimide neovascular factor 1 (PNF1)	14	1	0	0.554	1	0.314	1
GSE16097	Transcriptome of BAHD1 knock-down HEK293 cells with siRNA	6	1	0	0.267	1	0.85	1
GSE12113	Antitumor Activity and Molecular Effects of the Novel Hsp 90 Inhibitor, IPI-504, in Pancreatic Cancer	15	0	0	1	1	0.133	1
GSE14038	Integrative genomic analyses of neurofibromatosis tumors identify SOX9 as biomarker and survival gene	86	2	4	1	1	0.271	1
GSE12121	Gingival Epithelial Cell Responses to a Complex Microbiome Comprising Commensal and Opportunistic Oral Microbial Species	16	0	0	1	1	0.557	1
GSE15385	Transwell-cultured and miRNAs-transfected T84 cells	4	0	0	1	1	0.769	1
GSE12098	Comparison of the migration profile of MSCs	12	1	0	0.492	1	0.799	1
GSE17061	Gene expression profiling of 35 AML FAB-M0 samples	35	1	1	1	1	0.925	1
GSE11952	Coordinate Control of Nrf2 Mediated Genes in the Human Small Airway Epithelium Highly Responsive to Smoking	83	2	2	1	1	0.522	1
GSE12187	Biomarkers for Early and Late Stage Chronic Allograft Nephropathy by Genomic Profiling of Peripheral Blood	77	1	1	1	1	0.127	1
GSE16674	Analysis of gene expression in miR-34a overexpressing K562 cells	2	0	0	1	1	0.99	1
GSE16654	Human induced pluripotent stem cells (hiPSCs): gene expression and miRNA expression data	6	0	1	0.437	1	0.58	1
GSE17009	Onconase Responsive Genes in Human Mesothelioma Cells: Implications for an RNA Damaging Therapeutic Agent	6	0	0	1	1	0.399	1
GSE16391	GGI: a potential predictor of relapse for endocrine-treated breast cancer patients in the BIG 1-98 trial	55	5	3	0.179	1	0.206	1
GSE11103	Study of human immune and memory T cells using microarray	41	1	2	1	1	0.854	1
GSE11057	Memory T Cell Subsets	17	2	0	0.266	1	0.623	1
GSE15619	Epigenetic signature of breast cancer and its association with gene expression and copy number	6	0	0	1	1	0.949	1
GSE16906	Jag1-dependent gene expression in human endometrial stromal cells	6	0	0	1	1	0.88	1
GSE16452	Human BE(2)-C neuronal responses to type I IFN stimulation and WEEV infection	26	1	2	0.565	1	0.925	1
GSE16451	Human BE(2)-C neuronal responses to WEEV infection	8	0	0	1	1	0.98	1
GSE16450	Human BE(2)-C neuronal responses to type I IFN stimulation	18	1	0	1	1	0.92	1
GSE5224	Expression data from OCUBM cells trasfected with 12G FEZL	3	0	1	0.25	1	0.916	1
GSE13073	MSCs Exposed to Keratinocyte Condition Medium	6	0	0	1	1	0.99	1
GSE5225	Expression data from OCUBM cells trasfected with IGF1R	6	0	0	1	1	0.92	1
GSE5231	IGF1R Mediates Mammalian Immune Function in Response to FEZL	9	0	0	1	1	0.324	1
GSE10810	Gene expression signatures in breast cancer distinguish phenotype charact., histological subtypes, and tumor invasivness	58	2	1	1	1	0.79	1
GSE16755	Gene expression in macrophages treated with IFNalpha	6	0	0	1	1	0.874	1
GSE11869	The genomic response of a human uterine endometrial adenocarcinoma cell line to 17alpha-ethynyl estradiol.	75	1	2	1	1	0.69	1
GSE15151	Synthetic Lethal Interaction Between Oncogenic KRAS Dependency and Suppression of STK33 in Human Cancer Cells	8	0	0	1	1	0.801	1
GSE16748	Expression data from human chondrosarcoma cells resistance to ET-743 and PM00104	3	0	0	1	1	0.572	1
GSE7368	Corticosteroid Resistant Asthma Is Associated with Classical Activation Of Airway Macrophages and Exposure To LPS	6	0	0	1	1	0.804	1
GSE16625	5-azacytidine and entinostat treatment of patients with MDS, chronic myelomonocytic leukemia (CMMoL), and high risk AML	24	0	0	1	1	0.75	1
GSE16728	Characterization of whole blood gene expression profiles in sickle-cell disease patients using globin mRNA reduction	30	0	1	1	1	0.318	1
GSE16683	Human endothelial gene expression under estradiol treatment	6	0	0	1	1	0.655	1
GSE14642	A Brief Bout of Exercise Alters Gene Expression and Distinct Gene Pathways in PBMC of Early- and Late-Pubertal Females	40	2	0	1	1	0.576	1
GSE13155	Comparison of mouse placental labyrinth and human villus tree	2	0	0	1	1	0.774	1
GSE12524	Expression data from human 293 cells	2	0	0	1	1	0.352	1
GSE12274	Mesenchymal Stromal Cells of Different Donor Age	3	0	0	1	1	0.867	1
GSE16538	Genome-wide gene expression profile analysis in pulmonary sarcoidosis	12	1	0	0.492	1	0.877	1
GSE8840	Effect of genomic imbalances on gene expression in rhabdomyosarcoma	13	0	1	0.712	1	0.417	1
GSE15398	Evaluation of methods for amplification of picogram amounts of total RNA for whole genome expression profiling	27	2	0	0.352	1	0.598	1
GSE16015	AML with mutated NPM1 carrying a normal or aberrant karyotype show overlapping features	107	1	0	1	1	0.228	1
GSE13604	8 hours BMP6 treated vs untreated human mesenchymal stem cells (hMSC)	4	0	0	1	1	1	1
GSE12320	Differential gene expression in GBS6 cells after EWS-POU5F1 knockdown	9	0	0	1	1	0.66	1
GSE14001	PAX2: A Potential Biomarker for Low Malignant Potential Ovarian Tumors and Low-Grade Serous Ovarian Carcinomas	23	0	0	1	1	0.186	1
GSE14596	HIV Integration analysis in quiescent CD4 T cells	6	0	1	0.437	1	0.945	1
GSE16093	Generation of Human Induced Pluripotent Stem Cells by Direct Delivery of Reprogramming Proteins	5	0	0	1	1	0.752	1
GSE16236	Transcriptional profiling of bone marrow cells of MDS patients	14	0	2	0.25	1	0.645	1
GSE12408	Defective Cohesin in CdLS Mediates Gene Expression with Characteristics of Transcription Factor and Insulator Activity	39	0	0	1	1	0.263	1
GSE12287	Bioligical pathways of Hsp90 inhibitors in adult T cell leukemia cell lines	20	0	0	1	1	0.675	1
GSE11683	Expression analysis in a breast cancer metastasis model	6	0	0	1	1	0.949	1
GSE13712	Differential gene expression of young and senescent HUVECs under static and laminar shear stress conditions	12	0	1	0.683	1	0.965	1
GSE15659	Microarray analysis of FoxP3-expressing or non-expressing subsets of human CD4+ T cells	5	1	0	0.225	1	0.392	1
GSE16176	Expression profiles of amniotic fluid from human fetuses with Down syndrome and euploid controls	14	0	0	1	1	0.507	1
GSE14926	Analysis of the impact of the method of cell selection on the gene expression profile of human CD4 and CD8 T cells	19	0	0	1	1	0.803	1
GSE14924	Characterisation of gene expression changes in T cells from patients presenting with AML compared with healthy T cells	41	0	0	1	1	0.212	1
GSE11670	Transcriptional profiling of ICL670 treated K562 cells	6	0	0	1	1	0.763	1
GSE13548	Expression data from human cancer cells treated with UPR modulators under ER stress conditions	42	0	0	1	1	0.125	1
GSE11499	Expression data from Crohn's disease (CD) and Ulcerative colitis (UC) human peripheral blood samples	11	1	1	0.266	1	0.921	1
GSE10592	Differential gene expression from azithromycin and SMM treated human airway epithelium	33	3	2	0.228	1	0.774	1
GSE16118	Identification of genes responsive to the combination of Sonazoid and ultrasound in human leukemia U937 cells	4	0	0	1	1	0.766	1
GSE16130	Gene expression of TCR-alpha/beta CD4- CD8- human T cells	3	0	0	1	1	0.495	1
GSE16054	Transient expression of misfolded surfactant protein C	9	0	1	0.578	1	0.465	1
GSE16059	Gene Expression in Peripheral Blood Leucocytes in Monozygotic Twins Discordant for Chronic Fatigue	88	1	1	1	1	0.688	1
GSE15329	Gene expression profiling of human non-Hodgkins lymphoma (NHL) cell lines	63	0	2	1	1	0.217	1
GSE16028	Longitudinal study of gene expression in healthy individuals	109	1	1	1	1	0.763	1
GSE16032	Gene expression data from severe asthmatic children: PBMC profiles during acute exacerbation versus convalescence	10	0	0	1	1	0.966	1
GSE11407	SCFA-hexosamine scaffold	15	0	0	1	1	0.96	1
GSE15969	Changes in gene expression of hMSCs and NOD/scid mouse lung after IV infusion of hMSCs	3	0	0	1	1	0.833	1
GSE7821	Expression data from human intestinal biopsies	40	2	2	0.751	1	0.91	1
GSE15949	Hypoxia inducible factors 1 and 2 are important transcriptional effectors in primary macrophages experiencing hypoxia	2	0	0	1	1	0.96	1
GSE15935	Expression data from 'naÃ¯ve' and HVC-replicon containing Huh7 cells (Clone A cells)	82	3	5	0.7	1	0.998	1
GSE15918	Torcetrapib induces aldosterone and cortisol production in an intracellular calcium-dependent mechanism	9	0	0	1	1	0.239	1
GSE11330	Expression data from MCF-7 Human Breast Cancer Cells	3	0	0	1	1	0.371	1
GSE14017	Metastases of breast cancer (U133plus2)	29	1	1	1	1	0.427	1
GSE13806	Effect of ectopic expression of sFRP1 on MDA-MB-231 human breast cancer cells in vitro and in vivo as xenograft	17	2	0	0.266	1	0.232	1
GSE14020-1	Metastases of breast cancer	29	1	1	1	1	0.427	1
GSE14020-2	Metastases of breast cancer	36	2	1	0.812	1	0.829	1
GSE15431	Global Gene Expression in the Human Fetal Testis and Ovary	34	0	1	1	1	0.905	1
GSE11783	Gene expression profile of bladder tissue of patients with ulcerative interstitial cystitis	16	1	0	0.61	1	0.614	1
GSE15773	Expression data from human adipose tissue	19	2	1	0.189	1	0.353	1
GSE13670	Gene expression data from S. aureus-exposed macrophages	30	0	0	1	1	0.534	1
GSE13234	Human activated Treg cells and retrovirally engineered Th cells, transduced with GARP, FOXP3 or control GFP vector	4	1	0	0.181	1	0.97	1
GSE12734	Comparison of Chronic Lymphocytic Leukemia patients expressing high or low levels of ZAP70 mRNA	14	0	1	0.739	1	0.332	1
GSE14801	Expression data from ERG Si treated and Control HUVEC cells	6	0	1	0.437	1	0.641	1
GSE15372	Expression data from A2780 (cisplatin-sensitive) and Round5 A2780 (cisplatin-resistant) cell lines.	10	0	1	0.617	1	0.679	1
GSE15709	Expression and metylation data from A2780 (cisplatin-sensitive) and Round5 A2780 (cisplatin-resistant) cell lines	10	0	1	0.617	1	0.679	1
GSE15368	Expression analysis of Saos-2 cells expressing p53-His273	9	0	1	0.578	1	0.98	1
GSE15477	Data integration from two microarray platforms identifies genetic inactivation of RIC8A in a breast cancer cell line	18	1	2	0.224	1	0.908	1
GSE15602	Differential gene expression in RA synovial biopsies from responders versus non-responders to adalimumab therapy	11	0	1	0.652	1	0.878	1
GSE15615	Differential effects of TNFalpha and IL1beta on FLS global gene expression profile	6	0	0	1	1	0.916	1
GSE15645	Remission in Polyarticular Juvenile Idiopathic Arthritis	42	0	0	1	1	0.399	1
GSE15553	Enhanced differentiation of hESCs into multipotential mesodermal stem cells by inhibition of TGF-b signaling by using SB	2	0	0	1	1	0.921	1
GSE15636	L. acidophilus NCFMâ„¢, B. lactis 420, L. salivarius Ls-33 and E. coli O157:H7 effect on intestinal epithelial cells	20	0	0	1	1	0.523	1
GSE13309	Tobacco Smoke Induces Polycomb-mediated Repression of Dickkopf-1 in Lung Cancer Cells	24	2	1	0.44	1	0.993	1
GSE15575	Expression data from human embryonic kidney cells (HEK293) cultivated in high and low glucose	4	0	1	0.318	1	0.735	1
GSE15578	Expression Data from Ovarian Surface Kinome	17	0	0	1	1	0.233	1
GSE14491	TGFÎ²/mutant-p53 jointly controlled genes	16	1	0	0.61	1	0.648	1
GSE15499	HDAC5 is a repressor of angiogenesis and determines the angiogenic gene expression pattern of endothelial cells	6	0	0	1	1	0.998	1
GSE13736	Gene expression of innate immune response in endothelial cells	12	0	0	1	1	0.858	1
GSE9960	Gene-expression profiling of peripheral blood mononuclear cells in sepsis	70	2	1	1	1	0.812	1
GSE9212	Overexpression of lung developmental transcription factors TTF-1, NKX2-8 and PAX9	24	0	0	1	1	0.824	1
GSE14845	A Whole Genome Approach to Characterising a Novel Immunodeficiency Disorder	2	0	0	1	1	0.619	1
GSE14103	Synchronized HTC116 cells: time course	12	0	0	1	1	0.987	1
GSE15176	Human induced pluripotent stem cells free of exogenous DNA are derived with episomal vectors (fig 4.a)	12	0	0	1	1	0.997	1
GSE15175	Human induced pluripotent stem cells free of exogenous DNA are derived with episomal vectors (fig 1.c)	16	0	0	1	1	0.971	1
GSE15148	Human induced pluripotent stem cells free of exogenous DNA are derived with episomal vectors	28	0	0	1	1	0.945	1
GSE15395	HCT116 tumor cells treated with a CDK inhibitor	74	0	0	1	1	0.414	1
GSE15392	DU145 tumor cells treated with a CDK inhibitor	45	1	1	1	1	0.667	1
GSE15389	Peripheral blood mononuclear cells treated with a CDK inhibitor	37	0	0	1	1	0.155	1
GSE10943	Transcriptional signature of IFN-alpha in the non-side population of ovarian cancer cells	4	0	0	1	1	0.945	1
GSE14465	Impact of anti-inflammatory agents on the gene expression profile of stimulated human neutrophils	5	0	0	1	1	0.623	1
GSE10299	Tumor Growth and Prognosis of Squamous Cell Carcinoma of the Head and Neck is Linked to Protein Kinase C Alpha	9	0	1	0.578	1	0.81	1
GSE15322	Comparative transcriptomic profiling of human colon cells (CCD-18Co) exposed to an orange extract rich in flavanones	6	0	0	1	1	0.808	1
GSE15220	Genome-wide analysis of differential methylation and gene expression in a testicular cancer cell line	6	0	1	0.437	1	0.916	1
GSE15209	Expression data from human foetal neural stem (NS) cell lines and human glioma neural stem (GNS) cell lines	20	0	0	1	1	0.818	1
GSE15162	Quercetin effect on gene expression in HepG2 hepatocellular cancer cells	8	0	0	1	1	0.766	1
GSE10616	Human colon expression in healthy controls, colon-only CD, ileo-colonic CD, and UC	58	0	0	1	1	0.29	1
GSE10799	Gene expression profile of lung tumors	19	1	1	0.529	1	0.151	1
GSE10780	Proliferative genes dominate malignancy-risk gene signature in histologically-normal breast tissue	185	6	3	1	1	0.381	1
GSE14711	Parkinsonâ€™s disease patient-derived induced pluripotent stem cells free of viral reprogramming factors	11	0	0	1	1	0.456	1
GSE15132	Riboflavin depletion impairs cell proliferation in intestinal cells: Identification of mechanisms and consequences	18	0	0	1	1	0.521	1
GSE15047	Nasopharyngeal carcinoma cell lines (expression analysis)	4	0	1	0.318	1	0.345	1
GSE15098	Nasopharyngeal carcinoma cell lines (expression analysis and copy number analysis)	4	0	1	0.318	1	0.345	1
GSE13296	miR-155 KO in human dendritic cells	4	0	0	1	1	0.722	1
GSE15083	Gene expression predictors of extension in oligoarticular juvenile idiopathic arthritis (JIA)	21	0	2	0.442	1	0.89	1
GSE15090	Gene expression profiles in muscle tissue from FSHD patients	15	1	1	0.404	1	0.597	1
GSE15091	PC3 cells transfected with androgen receptor treated with various concentration of androgens	7	0	0	1	1	0.844	1
GSE10791	Gene expression profiles in sigmoid colon biopsies from healthy and patients with ulcerative colitis	2	0	0	1	1	0.941	1
GSE13987	Profile of rolipram treated B-CLL, normal B, and normal T cells	24	0	0	1	1	0.228	1
GSE14083	Global Chromatin Modifications at Enhancers Correlate with Cell Type-Specific Gene Expression in the Human Genome	4	0	0	1	1	0.581	1
GSE11092	CD34 blood cells	5	1	0	0.225	1	0.711	1
GSE14844	Reliability and stability of individual differences in gene expression	36	0	0	1	1	0.837	1
GSE10650	HCT116 PCLKC	6	0	0	1	1	0.757	1
GSE11199	Identification of Tuberculosis Susceptibility Genes with Human Macrophage Gene Expression Profiles	24	1	0	1	1	0.483	1
GSE13887	Activation of mTOR controls the loss of TCRÎ¶ in lupus T cells through HRES-1/Rab4-regulated lysosomal degradation	27	0	0	1	1	0.679	1
GSE14886	Expression data in HTETOP cells following tetracycline or dexrazoxane treatment	8	0	0	1	1	0.433	1
GSE8331	mRNA quantitation of human heart left ventricles	8	1	0	0.348	1	0.943	1
GSE13762	Comparative gene expression profile of 1,25-dihydroxyvitamin D3-treated human monocyte-derived dendritic cells	15	0	0	1	1	0.892	1
GSE14825	Expression data from rhabdomyosarcoma cells expressing Myod and E-protein heterodimer and controls	6	1	0	0.267	1	0.16	1
GSE14841	Expression data from healthy volunteers and IBS patients	9	0	0	1	1	0.697	1
GSE13738	Human CD4+ memory T cells are preferential targets for bystander activation and apoptosis	12	0	0	1	1	0.425	1
GSE11919	Vitamin C-induced gene expression profiling in GM5659 human skin fibroblasts	9	0	0	1	1	0.818	1
GSE14762	Renal Cell Carcinoma: Hypoxia and Endocytosis	22	2	1	0.397	1	0.61	1
GSE14434	U1 Adaptors: a new gene silencing technology	3	0	0	1	1	0.924	1
GSE14746	Identification of HCK and BIN1 as potential mediators of AHI-1 oncogene in primary and transformed CTCL cells	11	1	0	0.459	1	0.93	1
GSE13639	Drosha or DGCR8 knockdown effects on mRNA levels in HeLa	12	0	0	1	1	0.663	1
GSE14680	Expression data from multiple myeloma cells overexpressing CS1 versus CS1 knockdown	10	0	0	1	1	0.644	1
GSE12992	Beta-catenin status in pediatric medulloblastomas	40	0	3	1	1	0.996	1
GSE9807	Expression data from RNAi SNCA treated human neuroblastoma cell line	6	0	1	0.437	1	0.968	1
GSE13975	Effects of labelling fetal MSC with MRI Particles: MGIO and Ferucarbotran	9	0	0	1	1	0.992	1
GSE10715	Expression data from normal and CRC human peripheral blood samples	30	0	0	1	1	0.89	1
GSE14618-1	Microarray analyses of induction failure in T-ALL	42	2	2	0.766	1	0.753	1
GSE10316	Monocyte-derived dendritic cells stimulated with LPS, Poly(I:C), CD40L or a combination of IL-1-b, IL-6, TNF-a and PGE2	13	0	0	1	1	0.901	1
GSE10916	In vitro study of gene expression and response to chemotherapy across 50 human-melanoma derived cell lines	50	3	1	1	1	0.328	1
GSE10714	Expression data from human colonic biopsy sample	33	1	1	1	1	0.989	1
GSE14537	Contribution of sequence and structure to mRNA-binding of Argonaute/miRNA complexes and degradation of miRNA targets	18	0	0	1	1	0.93	1
GSE10580	Genes regulated by PRDM5 in U2OS cells.	12	0	0	1	1	0.98	1
GSE13351	Expression data from ALL samples for patients included in the Dutch Childhood Oncology Group	107	0	1	1	1	0.311	1
GSE14519	Expression data from multiple myeloma cells treated with arsenic	28	1	0	1	1	0.264	1
GSE14507	Regulation of epidermal growth factor receptor signaling in human cancer cells by microRNA-7	4	0	0	1	1	0.802	1
GSE14464	PUR alpha protein induces endoplasmic reticulum stress response and cell differentiation pathways in prostate cancer	6	0	0	1	1	0.833	1
GSE13294	Expression data from primary colorectal cancers	155	10	3	1	1	0.566	1
GSE10927	Human adrenocortical carcinomas (33), adenomas (22), and normal adrenal cortex (10), on Affymetrix HG_U133_plus_2 arrays	65	5	2	0.396	1	0.955	1
GSE14479	Genome-wide gene expression in CEBPA mutant and CEBPA silenced AML and in T-ALL	25	0	1	1	1	0.912	1
GSE13471-1	Expression data from human normal pre-frontal cortex, liver, and colon tissues and colon tumors	5	1	0	0.225	1	0.784	1
GSE13471-2	Expression data from human normal pre-frontal cortex, liver, and colon tissues and colon tumors	13	0	1	0.712	1	0.86	1
GSE11336	Glucocorticoid-regulated microRNAs and mirtrons in acute lymphoblastic leukemia	12	1	1	0.301	1	0.949	1
GSE13640	Effect of miRNA biogenesis factors on mRNA levels	12	0	0	1	1	0.663	1
GSE14405	Expression profile of PC-3-derived cell lines after transendothelial migration	6	0	1	0.437	1	0.86	1
GSE14429	Alteration of gene expression profile in HEK293 cells treated with proteasome inhibitor epoxomicin	12	0	1	0.683	1	0.467	1
GSE10183	Primary prostate cancer cell specific expression	2	0	0	1	1	0.82	1
GSE14386	Interferon beta-1a-induced changes in gene expression in PBMCs derived from CIS patients	30	0	0	1	1	0.229	1
GSE14378	Expression data from pulmonary metastases of clear-cell renal cell carcinoma	20	1	1	0.557	1	0.896	1
GSE14380	Gastrointestinal differentiation marker Cytokeratin 20 is regulated by homeobox gene CDX1	4	0	0	1	1	0.787	1
GSE11450-1	Transcriptome analysis of human mature oocytes and embryonic stem cells reveals overexpression of the proteasome pathway	7	0	0	1	1	0.896	1
GSE11450-2	Transcriptome analysis of human mature oocytes and embryonic stem cells reveals overexpression of the proteasome pathway	2	0	0	1	1	0.512	1
GSE12777	Gene expression profiling of 51 human breast cancer cell lines	51	1	3	1	1	0.569	1
GSE12763	Gene expression profiling of 30 human breast cancers	30	3	0	0.183	1	0.943	1
GSE12646	Chromatin Signatures in Multipotent Human HSCs Indicate the Fate of Bivalent Genes during Differentiation	4	0	0	1	1	0.703	1
GSE10135	Cigarette Smoking Induces Overexpression of a Fat Depleting Gene AZGP1 in the Human Airway Epithelium	59	1	5	0.276	1	0.514	1
GSE13315	Identifying Sites Bound by Epstein Barr Nuclear Antigen 1 (EBNA1) in the Human Genome	2	0	0	1	1	0.977	1
GSE13818	Small molecule inhibitors of HIF-2a translation link its 5â€™-UTR Iron-Responsive Element (IRE) to oxygen sensing	26	0	0	1	1	0.486	1
GSE10979	A study of temporal transcriptional changes induced by a low concentration BPDE in cultured human cells	18	1	0	1	1	0.719	1
GSE10746	Chemotherapy-induced oral mucositis (CIOM) in patients with acute myeloid leukemia (AML)	11	0	1	0.652	1	0.97	1
GSE10445	MERLION LUNG CANCER STUDY	72	4	3	0.816	1	0.146	1
GSE13433	Gene Expression Profiling of Alveolar Soft-Part Sarcoma (ASPS)	16	0	0	1	1	0.917	1
GSE11285	GSK3 inhibition Induces Glioma Cell Death through c-MYC, NF-kB and Glucose Regulation	18	1	1	0.499	1	0.916	1
GSE14257	Colon cancer HT29 cells: siHX transfected vs. control	2	0	0	1	1	0.994	1
GSE13307	Microarray analysis of neural progenitor cells (hNPC) derived from the developing cortex (CTX) and ventral midbrain (VM)	4	0	1	0.318	1	0.825	1
GSE14245	Multiple Salivary Biomarkers for Early Detection of Pancreatic Cancer	24	0	0	1	1	0.481	1
GSE11864	Effect of interferon-gamma on macrophage differentiation and response to Toll-like receptor ligands	10	0	0	1	1	0.92	1
GSE12261	Global effects of 2-methoxyestradiol on smooth muscle cell hyperproliferation and vascular remodeling in atherosclerosis	12	0	0	1	1	0.998	1
GSE6920	Gene expression profiling of LMO2 associated T cell lymphoblastic leukemia induced by insertional mutagenesis	6	0	0	1	1	0.968	1
GSE8588	OH-PBDE-induced gene expression profiling in H295R adrenocortical carcinoma cells	9	0	0	1	1	0.99	1
GSE10309	Claudin-1 is an Invasion and Metastasis Suppressor of Lung Adenocarcinoma	4	0	0	1	1	0.734	1
GSE10191	Human colon expression in healthy controls and UC	23	0	0	1	1	0.379	1
GSE10961	Gene expression profiling of liver metastases from colorectal cancer	18	1	1	0.499	1	0.394	1
GSE8764	Age and Gender Related Changes in Human Parotid Gland Gene Expression	13	0	0	1	1	0.476	1
GSE13828	Induced pluripotent stem cells from a spinal muscular atrophy patient	10	0	0	1	1	0.878	1
GSE11227	Nocturnal Hemodialysis Improves Erythropoietin Responsiveness	16	0	0	1	1	0.309	1
GSE10006	Decreased Expression of Intelectin 1 in The Human Airway Epithelium of Smokers Compared to Nonsmokers	87	0	3	1	1	0.483	1
GSE12155	Characterization of a Colony Assay Used to Investigate Endothelial Progenitor Cells	24	0	1	1	1	0.873	1
GSE14011	Expression data from myeloma cell lines treated with 500 nM pristimerin or DMSO vehicle alone for 4 hours	4	0	0	1	1	0.961	1
GSE13985	Atherosclerotic markers in human blood - a study in patients with familial hypercholesterolemia	10	0	0	1	1	0.988	1
GSE12679	Laser capture microdissection of endothelial and neuronal cells from human dorsolateral prefrontal cortex	32	3	1	0.286	1	0.639	1
GSE7832	Down-regulation of the Notch Differentiation Pathway in the Airway Epithelium of Normal Smokers and Smokers with COPD	20	0	0	1	1	0.236	1
GSE13313	Expression and ChIP-chip data from REH and SEM leukemia cell lines	4	0	0	1	1	0.589	1
GSE13904	Expression profiling across the pediatric systemic inflammatory response syndrome, sepsis, and septic shock spectrum	227	3	5	1	1	0.201	1
GSE13811	Analysis of gene expression response of CLL cells to co-culture with Nurse like cells	18	0	0	1	1	0.198	1
GSE11185	Differences between NOR1 and EWS/NOR1	3	0	0	1	1	0.867	1
GSE13710	MKL1 promotes megakaryocytic differentiation in HEL cells	10	0	0	1	1	0.852	1
GSE10832	The role of PTEN/Akt1/PI3K signaling on the maintenance and viability of prostate cancer stem-like cell populations	4	0	0	1	1	0.978	1
GSE13827	Expression data from human melanocyte BRAF kinase activated	4	0	0	1	1	0.65	1
GSE13285	Human Fetal Hemoglobin Expression is Regulated by the Developmental Stage-Specific Repressor BCL11A	12	0	1	0.683	1	0.489	1
GSE13284	Human CD34-derived erythroid progenitors treated with BCL11A siRNAs	12	0	1	0.683	1	0.489	1
GSE13727	PBMS cells from SJS/TEN	5	0	0	1	1	0.736	1
GSE13726	SJS blister cells	5	1	0	0.225	1	0.997	1
GSE13816	Blister cells and PBMCs from patients with SJS-TEN	10	0	0	1	1	0.815	1
GSE13787	Frequent PTEN genomic alterations and activated PI3K pathway in basal-like breast cancer	23	2	0	0.273	1	0.365	1
GSE12205	Effect of PTP inhibition on changes in gene expression after Cr(VI) exposure	12	0	1	0.683	1	0.988	1
GSE10890	mRNA Breast Cancer Cell Line Profiles	112	2	5	1	1	0.188	1
GSE8141	Expression data from MCF7 wt and MCF7/HER2-18 xenografts	65	0	1	1	1	0.824	1
GSE8139	Expression data from MCF7/HER2-18 xenografts	51	2	1	1	1	0.389	1
GSE10843	mRNA Cancer Cell Line Profiles	206	8	10	1	1	0.216	1
GSE8140	Expression data from MCF7 wt xenografts	14	1	0	0.554	1	0.958	1
GSE10046	Breast cancer-associated fibroblasts confer AKT1-mediated epigenetic silencing of Cystatin M in epithelial cells.	6	0	0	1	1	0.723	1
GSE11618	Stable XIAP knockdown in HCT116 colon cancer cells	18	0	0	1	1	0.494	1
GSE13763	Gene expression profiling after RNA interference of CXCR4 in human ovarian cancer cell line IGROV-1.	12	0	0	1	1	0.936	1
GSE10537	Gene expression profile and DNA binding pattern of AML1/ETO in U937 cells	4	0	0	1	1	0.948	1
GSE10520	Genes regulated by AML1/ETO in U937 cells	4	0	0	1	1	0.948	1
GSE13732	CIS (multiple sclerosis) (case-control) (time-series)	113	0	2	1	1	0.409	1
GSE12767	Chorionic villus sampling (CVS) microarray in preeclampsia	12	1	0	0.492	1	0.85	1
GSE13434	siRNA - aiRNA gene expression analysis	3	0	0	1	1	0.58	1
GSE11196	Fibrotic Myofibroblasts Manifest Genome-Wide Derangements of Translational Control	48	1	1	1	1	0.876	1
GSE10258	Gene expression profiling of AML	15	0	1	0.763	1	1	1
GSE9093	MCF-7 6A-SA5 and WT-WB1 cells untreated	6	0	0	1	1	0.472	1
GSE13274	Ad-HER-wt and Ad-HER2-ki infected HMECs	15	0	0	1	1	0.873	1
GSE13205	Skeletal muscle transcriptome in ICU patients suffering from sepsis induced multiple organ failure	21	0	0	1	1	0.471	1
GSE10178	Transcriptome comparison of NKp80+ and NKp80- CD8+ CCR7- TCR alpha beta + T cells	2	0	0	1	1	0.997	1
GSE13503	Identification of genes responsive to hyperthermia in human leukemia U937 cells	5	0	0	1	1	0.967	1
GSE13477	Gene Expression Analysis of ARC (NSC 188491) Treated MCF7 cells	8	1	0	0.348	1	0.857	1
GSE13142	HepG2/C3A cells cultured for 42 h in complete or leucine-devoid medium	6	0	0	1	1	0.852	1
GSE8157	Gene expression profiling in skeletal muscle of PCOS after pioglitazone therapy	43	1	0	1	1	0.835	1
GSE13504	Identification of targets specifically regulated by TAp73	3	0	0	1	1	0.964	1
GSE13494	Expression data from Human Saliva Exosomes	4	1	0	0.181	1	0.348	1
GSE13475	STOX1 overexpression in choriocarcinoma cells mimicks transcriptional alterations observed in preeclamptic placentas	2	0	0	1	1	0.765	1
GSE12141	Metastasizing anaplasic ependymoma in an adult	2	0	0	1	1	0.98	1
GSE12444	FOXF2-regulated genes in human primary prostate stromal cells	6	0	0	1	1	0.867	1
GSE13396	Rhinovirus-induced modulation of gene expression in bronchial epithelial cells from subjects with asthma	22	2	2	0.183	1	0.195	1
GSE6465	Expression data of Hepatocellular Carcinoma	53	1	3	1	1	0.767	1
GSE11761	Brief bout of exercise alters gene expression in peripheral blood mononuclear cells of early- and late-pubertal males	40	3	1	0.625	1	0.372	1
GSE12709	Differential gene expression profiles are dependent upon method of peripheral blood RNA isolation (PHA)	27	0	1	1	1	0.608	1
GSE8615	In vivo study of ADH-1 in combination with melphalan for treatment of melanoma	19	0	1	1	1	0.926	1
GSE12710	Differential gene expression profiles are dependent upon method of peripheral blood RNA isolation (direct, heparin)	20	1	0	1	1	0.47	1
GSE13314	Gene expression profiling of pulmonary MALT lymphoma	35	0	3	0.22	1	0.401	1
GSE8045	Gene Expression Profiling in A549 Lung Cancer Cell Line Following siRNA Mediated Knock-down of ALDH1A1 and ALDH3A1	12	0	0	1	1	0.333	1
GSE9481	Transcriptional signature of IFN-alfa in the side population of ovarian cancer cells	4	1	0	0.181	1	0.477	1
GSE9451	Identification of Signature Molecule-Marked Native Mesenchymal Stem Cells	15	1	0	0.583	1	0.834	1
GSE9440	Expression data from human embryonic stem cell differentiation	8	0	1	0.535	1	0.897	1
GSE13300	IRAK-4- and MyD88-dependent pathways are essential for the removal of developing autoreactive B cells in humans	5	0	0	1	1	0.985	1
GSE9510	Identification of oxygen-sensitive transcriptional programs in human embryonic stem cells.	5	0	0	1	1	0.285	1
GSE13273	LSD1 knock down in SY5Y Cells	4	1	0	0.181	1	0.618	1
GSE12889	CTCF demarcates chromatin domains	2	0	0	1	1	0.97	1
GSE9339	Analysis of the MSX1 downstream signaling network in neuroblastoma	6	0	0	1	1	0.856	1
GSE12949	GBM Xenograft response to 1 hour and 8 hour Cilengitide exposure	12	0	1	0.683	1	0.142	1
GSE10831	HL cell line associated gene expression changes compared with CD10+ GC B cells	15	0	0	1	1	0.333	1
GSE10821	LMP1 mediated gene expression changes in transfected CD10+ GC B cells	6	0	0	1	1	0.784	1
GSE13041-1	Gene expression analysis of glioblastomas identifies the major molecular basis for the prognostic benefit of younger age	191	10	11	0.559	1	0.51	1
GSE13002	Reversible commitment to differentiation by human multipotent stromal cells in single-cell-derived colonies	6	0	1	0.437	1	0.753	1
GSE12963	Gene expression in human CD4+ T-lymphocytes infected with VSVG-pseudotyped HIV-1 viruses lacking Env, Vpr, and Nef	9	0	0	1	1	0.472	1
GSE12507	Genome-wide expression analysis of a human pDC cell line	4	0	0	1	1	0.962	1
GSE11942	Topoisomerase II inhibition involves characteristic chromosomal expression patterns	18	0	0	1	1	0.374	1
GSE11281	Expression data from human PBMCs treated for 6h with the staphylococcal superantigens SEB and SEI	9	0	0	1	1	0.946	1
GSE11941	Topoisomerase II inhibition involves characteristic chromosomal expression patterns: Trovafloxacin study	8	0	0	1	1	0.611	1
GSE11940	Topoisomerase II inhibition involves characteristic chromosomal expression patterns: Doxorubicin study	10	0	0	1	1	0.609	1
GSE11309	In vitro monocyte-differentiated dendritic cells (moDCs) obtained from APECED patients and healthy controls.	12	0	0	1	1	0.977	1
GSE9624	Differential gene expression in omental adipose tissue from obese children	11	0	0	1	1	0.762	1
GSE12326	A comparative study of bone marrow and peripheral blood CD34+ myeloblasts in acute myeloid leukaemia	10	0	0	1	1	0.969	1
GSE9159	Human Initiator / Effector Gene Sets That Regulate Myometrial Contractility During Term and Preterm Labor	12	0	1	0.683	1	0.539	1
GSE12875	Impaired T-cell function in patients with novel ICOS	6	0	0	1	1	0.763	1
GSE11151	Gene expression data from different types of renal tumors and normal kidneys	67	2	5	0.41	1	0.333	1
GSE12891	Gene expression analysis during differentiation of EPC to OEC	2	0	0	1	1	0.815	1
GSE10313	Identifying Novel Predictors of Resistance to DNA Damaging Agents	104	5	1	1	1	0.375	1
GSE9731	Effects of vasectomy on gene expression profiling along the human epididymis	9	0	1	0.578	1	0.962	1
GSE9419	The skeletal muscle transcript profile reflects responses to inadequate protein intake in younger and older males	66	4	4	0.508	1	0.415	1
GSE12846	Gene expression profiles of lymphatic endothelial cells after knockdown of Prox1 and/or NR2F2	4	0	0	1	1	0.841	1
GSE12854	Overexpression of PKA regulatory subunits in ovarian cancer cells	9	0	1	0.578	1	0.632	1
GSE6803	Effects of Leuzea carthamoides (maral root) in MCF-7 cells	8	0	0	1	1	0.452	1
GSE12773	Expression data from airway epithelial cell-conditioned monocyte-derive dendritic cells	10	1	0	0.423	1	0.844	1
GSE9055	Time course gene expression of HUVEC after TNF-alpha treatment	25	0	0	1	1	0.883	1
GSE11981	Gene expression profiling of HhAntag-treated pancreatic xenografts	8	0	0	1	1	0.402	1
GSE11440	Role of Caveolin 1, E-Cadherin, Enolase 2 and PKCa on resistance to methotrexate in human HT29 colon cancer cells	6	0	0	1	1	0.952	1
GSE12662	Normal human bone marrow CD34+ cells, promyelocytes, and neutrophils and PR9 cell line PML-RARA induction time course	106	3	2	1	1	0.211	1
GSE11839	Differentiation associated changes in gene expression profiles for interstitial cystitis and control urothelial cells	12	0	1	0.683	1	0.785	1
GSE12650	Genome-wide mapping cis-regulatory sequence elements in the human genome using Nuclease-Hypersensitive-CGH technique	2	0	0	1	1	0.582	1
GSE9031	Myeloma versus Lymphoma cell lines	15	1	1	0.404	1	0.299	1
GSE10767	BMPR2 mutation carriers with and without evidence of PAH	7	0	1	0.489	1	0.882	1
GSE12488	Involvement of hCMV in the ontogeny of CD4+ T-LGL	16	1	0	0.61	1	0.435	1
GSE9119	Primary human peripheral Blood B cell Acute Stimulation - anti_IgM	4	0	0	1	1	0.908	1
GSE12056	Expression Profile of CREB knockdown in Myeloid Leukemia Cells	20	0	0	1	1	0.593	1
GSE12510	Transcriptonal profile of cord lining epithelial cells after phage integrase mediated integration	2	0	0	1	1	0.858	1
GSE12417-1	Prognostic gene signature for normal karyotype AML	163	3	5	1	1	0.239	1
GSE12417-2	Prognostic gene signature for normal karyotype AML	79	0	2	1	1	0.45	1
GSE11954	Expression analysis of growing and senescent activated hepatic stellate cells	4	0	0	1	1	0.77	1
GSE12446	Endometrium of hormone-treated postmenopausal women	31	3	0	0.198	1	0.391	1
GSE11791	Estrogen- and Myc-regulated genes in MCF-7 breast cancer cells	15	0	0	1	1	0.962	1
GSE8837	Transcriptional regulation by the novel Rho GTPase RhoBTB2.	10	0	1	0.617	1	0.624	1
GSE12108	Microarray analysis of human monocytes infected with Francisella tularensis	14	0	0	1	1	0.973	1
GSE12400	Analysis of MYC in murine lymphoma cell lines	6	0	0	1	1	1	1
GSE8772	KINK-1, a novel small-molecule inhibitor of IKKï¢, enhances susceptibility of melanoma cells to antitumoral treatment	6	0	0	1	1	0.796	1
GSE12366	B cell subsets	12	0	0	1	1	0.7	1
GSE11673	Identification of candidate p73 target genes	4	0	0	1	1	0.995	1
GSE11626	Expression data from p73 over-expression in H1299 cells	4	0	0	1	1	0.995	1
GSE9648	Anticancer metabolites discovered by Computational Metabolomics	2	0	0	1	1	0.907	1
GSE8699	Characterization of the gene expression changes associated with melanoma-endothelial cell communication	4	0	0	1	1	0.968	1
GSE10063	Effects of tobacco smoke on gene expression and cellular pathways in a cellular model of oral leukoplakia	60	0	2	1	1	0.425	1
GSE8823	Overexpression of the Apoptotic Cell Removal Receptor, MERTK, in Alveolar Macrophages of Cigarette Smokers	24	0	0	1	1	0.224	1
GSE10591	Expression in HepG2 cells with overexpression of TMPRSS6 or its mutant version.	9	0	0	1	1	0.87	1
GSE8928	Regulation of mRNA expression of monocytic cells by stimulation with pro- abd anti-inflammatory eicosanoids	5	0	0	1	1	0.467	1
GSE10232	CTDG in PMA-activated Jurkat cells	4	0	0	1	1	0.998	1
GSE10737	CTDG in non-activated Jurkat cells	4	0	0	1	1	0.88	1
GSE10234	CTDG in LPS-activated MM6 cells	4	0	0	1	1	0.772	1
GSE10233	CTDG in PMA-activated MM6 cells	6	0	0	1	1	0.633	1
GSE10738	CTDG in non-activated MM6 cells	4	0	0	1	1	0.301	1
GSE12278	MYC stimulates EZH2 expression by repression of its negative regulator miR-26a	6	0	0	1	1	1	1
GSE12172	Common activation of RAS_MAPK pathway in serous LMP tumours	90	4	5	0.848	1	0.313	1
GSE12266	Gene Expression Profile of Osteogenic Cells Derived from Human Bone Marrow and Trabecular Bone III	16	0	0	1	1	0.822	1
GSE12265	Gene Expression Profile of Osteogenic Cells Derived from Human Bone Marrow and Trabecular Bone II	19	1	2	0.249	1	0.413	1
GSE12264	Gene Expression Profile of Osteogenic Cells Derived from Human Bone Marrow and Trabecular Bone I	15	0	1	0.763	1	0.633	1
GSE9593	Cellular Aging of Mesenchymal Stem Cells	13	0	0	1	1	0.733	1
GSE12199	Expression data from breast cancer cell lines (MCF-7 and MDA-MB-231)	2	0	0	1	1	0.886	1
GSE12102	Overcoming resistance to conventional drugs in Ewingâ€™s sarcoma and identification of molecular predictors of outcome.	37	3	3	0.19	1	0.746	1
GSE12086	Search for recessive retinitis pigmentosa genes using RNA expression analysis in lymphoblasts	25	0	1	1	1	0.92	1
GSE6222	Genome-wide analysis of gene expression patterns in human liver cancers	13	1	0	0.524	1	0.524	1
GSE11951	Gene expression variation induced by loss of the CD146 mRNA in MDA-MB-231	5	0	0	1	1	0.757	1
GSE12034	The transcriptome of human oocytes	6	1	0	0.267	1	0.61	1
GSE10041	Genomic Counter-Stress Changes Induced by Mind-Body Practice	72	4	3	0.816	1	0.88	1
GSE9666	Prostate cancer fiber model	9	0	0	1	1	1	1
GSE11367	Effect of IL-17 on human vascular smooth muscle cells	6	0	1	0.437	1	0.948	1
GSE11917	Vitamin D sterol effects on coronary ASMC genes	105	6	3	1	1	0.267	1
GSE11886	Gene expression analysis of macrophages from ankylosing spondylitis patients reveals interferon-gamma dysregulation	33	0	0	1	1	0.181	1
GSE11430	Performance comparison of Affymetrix and Illumina microarray technologies_AffymetrixDataset	10	0	0	1	1	0.712	1
GSE11540	Performance comparison of Affymetrix and Illumina microarray technologies	10	0	0	1	1	0.712	1
GSE11883	IL-6 overexpression-associated gene expression in cholangiocarcinoma cells	2	0	0	1	1	0.877	1
GSE6575	Gene expression in blood of children with autism spectrum disorder	56	1	1	1	1	0.576	1
GSE11881	Multiparameter Immune Profiling of Operational Tolerance in Liver Transplantation	17	0	0	1	1	0.379	1
GSE9764	Carcinoma Associated Fibroblast Like Differentiation of Human Mesenchymal Stem Cells	11	0	1	0.652	1	0.35	1
GSE11854	In vitro model of somitogenesis using human fibroblasts (kusum-affy-human-554575)	13	1	0	0.524	1	0.755	1
GSE7696	Glioblastoma from a homogenous cohort of patients treated within clinical trial	84	4	4	0.876	1	0.999	1
GSE8289	HEK293 cells overexpressing HNF4a2 wild type or mutant forms C106R or R154X	8	0	0	1	1	0.94	1
GSE11831	Transcription profiling of biopsies from the descending colon of control subjects	17	1	0	1	1	0.963	1
GSE8545	Variability in Small Airway Epithelial Gene Expression Among Normal Smokers	54	1	1	1	1	0.591	1
GSE8167	Distinct gene-expression-defined classes of gastrointestinal stromal tumor (GIST).	32	1	1	1	1	0.975	1
GSE9531	Rhesus Macaque gene expression data obtained using Rhesus Macaque Array or Human Genome U133 Plus 2.0 Array	10	0	0	1	1	0.858	1
GSE11755	Gene expression profiling in pediatric meningococcal sepsis reveals dynamic changes in NK-cell and cytotoxic molecules	41	1	0	1	1	0.503	1
GSE7637	Expression data from human mesenchymal stem cells (#4F1560)	30	1	2	0.876	1	0.46	1
GSE5081	Expression data from Helicobacter positive and negative human gastritis samples	32	1	0	1	1	0.852	1
GSE11045	Expression data from kidney and liver	6	0	0	1	1	0.789	1
GSE10971	Gene expression data from non-malignant fallopian tube epithelium and high grade serous carcinoma.	37	2	0	1	1	0.12	1
GSE8581	Human Chronic Obstructive Pulmonary Disorder (COPD) Biomarker	58	3	1	1	1	0.258	1
GSE11552	Hs 294T Cells Treated with Elesclomol in Combination with Paclitaxel or NAC	18	0	0	1	1	0.566	1
GSE11550	Hs 294T Cells Treated with Elesclomol Alone or in Combination with Paclitaxel Compared to DMSO Treated	10	0	0	1	1	0.568	1
GSE11551	Hs 294T Cells Treated with Elesclomol Alone or in Combination with NAC Compared to DMSO Treated	8	0	0	1	1	0.638	1
GSE10685	Human skeletal muscle biopsies from a 3h IL-6 infusion	9	0	1	0.578	1	0.916	1
GSE11524	The platelet transcriptome reveals changes in arginine metabolic pathways in patients with sickle cell disease	30	0	0	1	1	0.624	1
GSE11510	Taxonomy of placenta cells	17	0	1	1	1	0.798	1
GSE7879	Comparison of gene expression data between undifferentiated hES cells and MSC-derived hES cells	12	1	0	0.492	1	0.885	1
GSE11506	Novel Estrogen Receptor-{alpha} Binding Sites and Estradiol Target Genes Identified by ChIP Cloning in Breast Cancer.	9	0	0	1	1	0.739	1
GSE7568	Effects of TGF-beta on mature macrophages	25	0	0	1	1	0.888	1
GSE11418	Passage dependent gene expression in normal human dermal fibroblasts	8	0	0	1	1	0.872	1
GSE11350	Generation of pluripotent stem cells from adult human testis	12	1	0	0.492	1	0.419	1
GSE11373	Gene expression profile analysis for the Fascin knockdown esophageal squamous carcinoma cells	2	0	0	1	1	0.921	1
GSE11345	IL17 and IL22 stimulation of T84 colonic epithelial cell line	3	0	0	1	1	0.798	1
GSE11352	Timecourse of estradiol (10nM) exposure in MCF7 breast cancer cells.	18	0	1	1	1	0.456	1
GSE11324	Genome-wide analysis of estrogen receptor binding sites	12	0	0	1	1	0.909	1
GSE9511	Characterization of Plexiform Leiomyomata Provide Further Evidence for Genetic Heterogeneity Underlying Uterine Fibroids	4	0	0	1	1	1	1
GSE7011	Leukemia fusion-gene transduced human cord blood cells	18	0	0	1	1	0.845	1
GSE11050	cross-hybridization of woodchuck HCCs using human, rat and mouse arrays	6	0	0	1	1	0.987	1
GSE10479	Significant differential expression genes from HUVECs induced by bg-CAT	8	0	0	1	1	0.876	1
GSE6489	Human Herpesvirus-8 infection of pulmonary microvascular entdothelial cells	6	0	0	1	1	0.993	1
GSE9984	Profiling Gene Expression in Human Placentae of Different Gestational Ages: an OPRU Network and UW SCOR Study	12	0	0	1	1	0.65	1
GSE8565	Argyrin A is a p27 stabilizing drug with potent antiproliferative activity in vivo	17	2	0	0.266	1	0.794	1
GSE9200	Feedback Circuit among INK4 Tumor Suppressors Constrains Human Glioblastoma Development	30	0	1	1	1	0.374	1
GSE11279	Ezrin knockdown in SW480	4	1	0	0.181	1	0.792	1
GSE9171	Expression profiles of human glioblastoma frozen tumors and cell lines	30	0	1	1	1	0.374	1
GSE11208	Chronic nicotine exposure (kuo-affy-human-232930)	11	0	0	1	1	0.973	1
GSE11142	Nicotine effect on CEM model T cell line (kuo-affy-human-232861)	17	1	2	0.199	1	0.928	1
GSE7510	Acute graft-versus-host disease (gene expression profiling)	8	0	0	1	1	0.465	1
GSE10960	Strand-specific 5'-O-methylation of siRNA duplexes controls guide strand selection and targeting specificity.	7	0	0	1	1	0.461	1
GSE6088	Imprints of atherosclerosis are present in circulating T cells of patients with Familial Hypercholesterolemia	23	0	0	1	1	0.982	1
GSE9077	Expression profiles of immortal lung fibroblasts	6	0	0	1	1	0.944	1
GSE9677	Gene expression profile in HUVECs before and after Angiopoietin stimulation	8	0	0	1	1	0.905	1
GSE6054	Monocytes of patients with familial hypercholesterolemia show alterations in cholesterol metabolism	23	0	0	1	1	0.258	1
GSE10289	Cells silenced for SDHB expression and tumor phenotype	6	0	0	1	1	0.859	1
GSE10021	mRNA expression profiles in human cell lines	16	0	0	1	1	0.976	1
GSE7624	Expression Profiles of Monozygotic Twin	35	0	0	1	1	0.813	1
GSE10946	Gene expression microarray profiles of cumulus cells in lean and overweight-obese polycystic ovary syndrome patients	23	0	2	0.344	1	0.264	1
GSE7500	The role of RIP140 in retinoid mediated signaling	12	0	0	1	1	0.874	1
GSE7345	Germline NRAS mutation causes a novel human autoimmune lymphoproliferative syndrome	8	0	0	1	1	0.895	1
GSE10896	Impact of curcumin on human monocytes (U937 cells) exposed to oxidative stress	24	0	0	1	1	0.185	1
GSE9974	The effect of the HDAC inhibitor OSU-HDAC42 on gene expression in esophageal tissues and adenocarcinoma cells I	6	0	0	1	1	0.508	1
GSE9987	The effect of the HDAC inhibitor OSU-HDAC42 on gene expression in esophageal tissues and adenocarcinoma cells	6	0	0	1	1	0.508	1
GSE9988	Innate immune repsonses to TREM-1 activation	62	1	1	1	1	0.579	1
GSE10879	Expression data of hormone-responsive MCF-7 cells versus estrogen-deprived MCF-7:5C and MCF-7:2A breast cancer cells	11	0	0	1	1	0.588	1
GSE10856	Expression data from decoy receptor 3-treated monocyte-derived macrophages	4	0	0	1	1	0.994	1
GSE10847	H522 lung cancer cells' TGFbeta response was restored by putting back BRG1 and TGFbRII	6	0	1	0.437	1	0.998	1
GSE10820	Search for New Biomarkers for the Monitoring of the Minimal Residual Disease of the Acute Lymphoblastic Leukemia.	18	1	0	1	1	0.998	1
GSE7268	Cryptosporidium infection of human intestinal tissues causes increased expression of Osteoprotegerin	11	0	0	1	1	0.6	1
GSE10683	Comparative gene expression in the limbus of the vervet monkey	3	0	0	1	1	0.96	1
GSE10718	Time course of NHBE cells exposed to whole cigarette smoke (full flavor)	24	0	1	1	1	0.399	1
GSE10700	Time course of NHBE cells exposed to whole cigarette smoke	52	1	3	1	1	0.449	1
GSE9890	Expression profile of 5 ovarian tumour samples (two different cell types from each sample profiles)	10	0	1	0.617	1	0.79	1
GSE9390	Interaction of bone marrow stroma and monocytes	6	0	0	1	1	0.643	1
GSE9234	Correlation of microRNA levels during hypoxia with predicted target mRNAs through genome-wide microarray analysis	6	0	0	1	1	0.804	1
GSE10317	A case of primary hyperparathyroidism and undetectable serum PTH due to a truncating PTH gene mutation	2	0	0	1	1	0.978	1
GSE7158	Genome Wide Gene Expression Study of Circulating Monocytes in human with extremely high vs. low bone mass	26	0	1	1	1	0.72	1
GSE9951	Transcriptome analyses in normal prostate epithelial cells following exposure to low-dose cadmium	19	0	0	1	1	0.857	1
GSE8702	Longitudinal Analysis of Progression to Androgen Independence	16	1	0	0.61	1	0.648	1
GSE7486	Gene expression analysis in absence epilepsy using a monozygotic twin design	30	0	0	1	1	0.731	1
GSE7538	Treatment of primary acute myelogenous leukemia (AML) specimens with parthenolide (PTL)	24	0	1	1	1	0.371	1
GSE9361	Functional interaction between a PIP2 novel polyA polymerase and type 1 PIPKIalpha	9	0	0	1	1	0.675	1
GSE10609	the recurrent SET-NUP214 fusion as a new HOXA activation mechanism in pediatric T-ALL	91	0	3	1	1	0.532	1
GSE10575	Migratory chondrogenic progenitor cells from repair tissue during the later stages of human osteoarthritis	12	0	0	1	1	0.394	1
GSE8687	Inhibition of activation of Sez-4 cell line with IL-2 by Jak kinase inhibitors.	12	0	0	1	1	0.85	1
GSE9927	Chronic CD4+ T cell Activation & Depletion in HIV-1 Infection: Type I Interferon-Mediated Disruption of T Cell Dynamics	20	0	0	1	1	0.642	1
GSE8685	Activation of Sez-4 cell line with IL-2, IL-15 or IL-21.	12	0	0	1	1	0.824	1
GSE10508	Transcriptome analysis of HTLV-1 Tax-transformed T cell line Tesi in absence and presence of Tax	4	0	0	1	1	0.94	1
GSE7327	Expression data from MCF7 xenografts	7	0	0	1	1	0.996	1
GSE10147	Expression data from human plasmacytoid dendritic cells treated with p17 or CpG	6	0	0	1	1	0.903	1
GSE10358	Discovery and validation of expression data for the Genomics of Acute Myeloid Leukemia Program at Washington University.	184	3	6	1	1	0.305	1
GSE10463	Activation of aryl hydrocarbon receptor	4	0	0	1	1	0.975	1
GSE10437	Dynamic regulation of nucleosome positioning in the human genome	4	0	0	1	1	0.824	1
GSE8471	MCF7 HRG stimulation	2	0	0	1	1	0.998	1
GSE7161	Non-Classical Functions of Human Topoisomerase I: Genome-wide and Pharmacological Analyses	12	0	0	1	1	0.936	1
GSE9819	Comparisons of Affymetrix Whole-Transcript Human Gene 1.0 ST array with standard 3' expression arrays	16	0	0	1	1	0.835	1
GSE10311	Systematic Assessment of Human Osteoblast Transcriptome in Resting and Induced Primary Cells	21	0	0	1	1	0.909	1
GSE9613	Cohesin mediates transcriptional insulation by CCCTC-binding factor	6	0	0	1	1	0.566	1
GSE10315	Multipotent mesenchymal stromal cells: identification of pathways common to TGFÎ²3/BMP2-induced chondrogenesis	30	1	0	1	1	0.675	1
GSE9865	Expression profile of dermal fibroblasts reprogrammed to a pluripotent state	13	0	1	0.712	1	0.99	1
GSE8438	IP Staufen1	7	1	0	0.309	1	0.308	1
GSE8437	IP Staufen2	6	0	0	1	1	0.97	1
GSE7462	Gene expression of diesel exhaust inhalation in peripheral blood mononuclear cells from healthy human volunteers	23	0	0	1	1	0.852	1
GSE6767	Drosha knockdown in human cells reduces viability but does not affect snRNA or rRNA synthesis or processing	4	0	0	1	1	0.995	1
GSE8192	The DExH-box RNA helicase RHAU is a Nuclear Protein Involved in Transcription and mRNA Decay	56	0	0	1	1	0.824	1
GSE9686	Human colon expression in healthy, CD, treated CD, and UC	33	0	0	1	1	0.695	1
GSE6728	Expression data for NMD inhibition in Mantle Cell Lymphoma	15	0	0	1	1	0.712	1
GSE6751	Expression profiles of peripheral blood monocytes in periodontal therapy	59	0	0	1	1	0.214	1
GSE7451	Primary Sjogren's syndrome and control whole saliva	20	1	1	0.557	1	0.324	1
GSE6679	Staufen1 regulates a variety of mammalian transcripts	6	0	1	0.437	1	0.996	1
GSE8853	IL-13 involvement in eosinophilic esophagitis: transcriptome analysis	6	0	0	1	1	0.385	1
GSE7824	Zonal Heterogeneity for Gene Expression in Human Pancreatic Carcinoma Growing in the Pancreas of Nude Mice	6	0	0	1	1	0.86	1
GSE8023	AML1-ETO transduced human cord blood cells, CD34 selected, compared to normal cord blood cells, CD34 selected	12	0	0	1	1	0.498	1
GSE9916	The genomic-level expression patterns of human mononuclear cells subjected heat shock or lipopolysaccharide stress	12	0	0	1	1	0.905	1
GSE9747	Regulation of gene expression in MDAMB231 breast cancer cells by Parvin-beta in 2D vs 3D culture conditions	6	0	0	1	1	0.762	1
GSE6518	Conjugated linoleic acid (CLA) and Caco-2 cells	9	0	0	1	1	0.973	1
GSE9835	Gene Expression Changes in Response to Baculoviral Vector Transduction of Neuronal Cells In Vitro	6	0	0	1	1	0.909	1
GSE9834	Gene Expression Changes in Response to Baculoviral Vector Transduction of Normal Human Astrocytes In Vitro	6	0	0	1	1	0.992	1
GSE9517	Cysteine deprivation in liver cell line	15	0	1	0.763	1	0.973	1
GSE9826	Summarizing probe levels of Affymetrix arrays taking into account day-to-day variability	45	2	0	1	1	0.715	1
GSE6460	Human mesenchymal stem cells	7	1	0	0.309	1	0.776	1
GSE9768	Identification of genes modulated by acid and bile in a Barrett's oesophagus cell line	13	0	2	0.223	1	0.721	1
GSE9770	Non-demented individuals with intermediate Alzheimer's neuropathologies - neuronal expression (6 regions)	34	2	1	0.803	1	0.78	1
GSE9761	Response to estradiol-ERalpha, estradiol-Erbeta, and ERE Binding defective mutants	36	1	1	1	1	0.412	1
GSE9759	Response to estradiol-ERbeta and estradiol-ERbeta ERE binding defective mutant	18	0	1	1	1	0.783	1
GSE9758	Response to estradiol-ERalpha ERE Binding defective mutant	12	1	0	0.492	1	0.671	1
GSE9757	Response to estradiol-ERalpha	12	0	1	0.683	1	0.943	1
GSE9762	Trisomy 21 fibroblasts (pevsn-affy-human-512801)	14	1	0	0.554	1	0.19	1
GSE8049	Expression analyses of glioblastoma derived neurosphere cultures	17	1	0	1	1	0.827	1
GSE8166-2	Transcriptome Profile of the Vascular Endothelial Cell Response to Candida albicans	12	0	0	1	1	0.833	1
GSE9254	Normal human colorectal mucosa, cecum, ascending, transverse, sigmoid and rectum	19	2	1	0.189	1	0.817	1
GSE9438	Gene Expression is associated with Progesterone Receptor Status in Meningioma	31	1	1	1	1	0.641	1
GSE9692	Validation of Genome-wide Expression patterns in Pediatric Septic Shock	45	1	1	1	1	0.679	1
GSE7116	Clinical, radiographic, and biomarker characterization of multiple myeloma patients with osteonecrosis of the jaw.	26	0	0	1	1	0.279	1
GSE7890	Gene profiling of keloid fibroblasts shows altered expression in multiple fibrosis-associated pathways	19	1	0	1	1	0.997	1
GSE9647	Comparative transcriptomic profiling of unstimulated and inflamed HUVEC exposed to apple procyanidin oligomers	12	0	0	1	1	0.37	1
GSE6551	Expression data from intracranial arteries and intracranial aneurysms	5	0	1	0.381	1	0.552	1
GSE8668	Effects of exercise on gene expression in human neutrophils	24	1	1	1	1	0.336	1
GSE8859	Laser capture microdissected vervet monkey lateral geniculate nucleus hybridized to the Rhesus Macaque Genome Array.	2	0	0	1	1	0.98	1
GSE9526	Expression data from cumulus cells that surround oocytes resulting in early or late cleaving embryos	16	0	0	1	1	0.207	1
GSE8961	Identification of human metapneumovirus-induced gene networks in airway epithelial cells by microarray analysis	18	0	0	1	1	0.433	1
GSE9520	Transcriptome changes in hMSCs during expansion	6	0	0	1	1	0.874	1
GSE9086	Reanalysis of GSE8884 Samples with Breast Epithelial Samples from GSE3744.	13	0	0	1	1	0.273	1
GSE7967	Activation of inflammation and nfkb signaling in infants born to arsenic exposed mothers	64	0	2	1	1	0.578	1
GSE9196	Comparison of ES, EB, and Blast cells to breast epithelial, leuckocytes, endothelial and stromal cells	53	0	0	1	1	0.223	1
GSE9103	Skeletal Muscle Transcript Profiles in Trained or Sedentary Young and Old Subjects	40	2	3	0.574	1	0.803	1
GSE7753	Gene Expression Profiling in Peripheral Blood in Untreated New Onset Systemic Juvenile Idiopathic Arthritis	47	1	1	1	1	0.424	1
GSE9091	Reanalysis of GSE8884 Samples with Leukocyte Samples from GSE3284.	12	0	1	0.683	1	0.542	1
GSE9089	Reanalysis of GSE8884 Samples with Endothelial Samples from GSE3998.	11	0	0	1	1	0.604	1
GSE7223	Genes regulated by the processed form of AIbZIP/CREB3L4 in LNCaP prostate cancer cells	9	0	1	0.578	1	0.61	1
GSE9452	Definition of an ulcerative colitis preinflammatory state	26	0	0	1	1	0.46	1
GSE4183	Inflammation, adenoma and cancer: objective classification of colon biopsy specimens with gene expression signature	53	3	4	0.394	1	0.973	1
GSE6351	Expression data from peripheral blood from healthy and predisposed individuals	15	0	0	1	1	0.527	1
GSE9437	Features of TAP independently presented MHC ligands revealed by quantitative mass spectrometry.	2	0	0	1	1	0.761	1
GSE6798	Reduced expression of mitochondrial oxidative metabolism genes in skeletal muscle of women with PCOS	29	0	0	1	1	0.998	1
GSE6043	Translation initiation factor 4E confers primary human cells with neoplastic properties	9	1	0	0.387	1	0.621	1
GSE8742	The Induction of Senescence-Like Growth Arrest by Diterpene Esters in Solid Tumor Cells	10	0	0	1	1	0.708	1
GSE9264	Kaposi's Sarcoma-associated Herpesvirus Encodes an Ortholog of miR-155	12	1	0	0.492	1	0.962	1
GSE6034	Molecular targets of proteasome inhibitor, bortezomib, on ATL cells	18	0	0	1	1	0.441	1
GSE9250	Genomic profiling in CLL and subtypes of del13q14	20	0	0	1	1	0.358	1
GSE8977	Bone-marrow-derived mesenchymal stem cells promote breast cancer metastasis	22	0	2	0.325	1	0.285	1
GSE7434	Full-term placenta, smokers and non-smokers	10	0	1	0.617	1	0.84	1
GSE9151	Allergen induced gene expression of airway epithelial cells shows a possible role for TNF-Î±	6	0	0	1	1	0.979	1
GSE7153	Transcriptional targets of p16INK4A in melanoma	17	0	0	1	1	0.98	1
GSE6800	Effects of Cimicfuga racemosa (black cohosh) in MCF-7 cells	8	0	0	1	1	0.381	1
GSE7808	Region specific gene expression profiling along the human epididymis	9	0	1	0.578	1	0.828	1
GSE9101	Expression data in native lipoprotein-stimulated human THP-1 macrophages	12	1	0	0.492	1	0.324	1
GSE5868	Effect of oestrogen treatment on growth of human angiomyolipoma xenograft tumours	2	0	0	1	1	0.903	1
GSE9008	Resveratrol action on A549 lung cancer cells	4	0	0	1	1	0.957	1
GSE5547	Host Susceptibility to H. ducreyi Infection is Associated with Unique Transcript Profiles in Tissue and Dendritic Cells	24	0	2	0.363	1	0.382	1
GSE7868	Expression data from LNCaP cell line	9	0	0	1	1	0.965	1
GSE6629	Domain-Wide Regulation of Gene Expression in the Human Genome	2	0	0	1	1	0.83	1
GSE5790	Primate blood signs of arenavirus hemorrhagic fever	24	1	0	1	1	0.414	1
GSE8597	Gene expression analysis of hormone treated MCF7 breast cancer cells in the presence or absence of cycloheximide	16	0	0	1	1	0.252	1
GSE8332	Death receptor O-glycosylation controls tumor-cell sensitivity to the proapoptotic ligand Apo2L/TRAIL	119	5	5	1	1	0.422	1
GSE7807	Leukotriene D4 induces gene expression in human monocytes through cysteinyl leukotriene type I receptor.	8	1	0	0.348	1	0.218	1
GSE7556	Genetic changes in the evolution of multidrug resistance for cultured human ovarian cancer cells	4	0	1	0.318	1	0.935	1
GSE8066	Dickkopf-1 is down-regulated by MYCN and inhibits neuroblastoma cell proliferation	16	0	0	1	1	0.432	1
GSE5579	Hypoxia and lymphatic endothelial cells	4	0	0	1	1	0.825	1
GSE7874	Effects of EPO and EST on erythroid maturation	15	0	0	1	1	0.687	1
GSE8832	K562 Gene Expression Control vs 1R-Chl treatments	6	0	0	1	1	0.65	1
GSE8658	PPARg regulated gene expression in human dendritic cells	63	4	2	0.745	1	0.55	1
GSE7678	miRNA34 expression in SW480 cells	8	0	1	0.535	1	0.766	1
GSE8762	Lymphocyte gene expression data from moderate stage HD patients and controls	22	0	1	1	1	0.51	1
GSE8730-1	Effects of TGF-Î²1 on expression profile of human pulp and odontoblasts	4	0	0	1	1	0.857	1
GSE8059	resting and IL2 activated human natural killer cells	6	0	0	1	1	0.429	1
GSE8665	The effects of chimeric EWS/ETS protein in human mesenchymal progenitor cells (MPCs).	14	0	0	1	1	0.601	1
GSE8646	The Hay Wells Syndrome-Derived TAp63alphaQ540L Mutant Has Impaired Transcriptional and Cell Growth Regulatory Activity	11	0	1	0.652	1	0.924	1
GSE8608	MDM from COPD patients and healthy subjects after treatment with LPS or fine and ultrafine particles	6	1	0	0.267	1	0.61	1
GSE6406	Effect on gene expression after administration of siRNA/siLNA targeting GFP	9	0	0	1	1	0.528	1
GSE7964	HDAC-42 modulates acid-induced gene expression in human SEG-1 esophageal adenocarcinoma cells	2	0	0	1	1	0.894	1
GSE8596	Expression profiles of pediatric solid tumor cell lines	12	0	1	0.683	1	0.81	1
GSE8316	Comprehensive analysis of PPARa-dependent regulation of hepatic lipid metabolism by expression profiling	2	0	0	1	1	0.63	1
GSE8302	Comprehensive analysis of PPARÎ±-dependent regulation of hepatic lipid metabolism by expression profiling - 5	2	0	0	1	1	0.538	1
GSE8537	Gene expression profilie during cell cycle in T98G cells	4	0	0	1	1	0.811	1
GSE8442	Profiling of Angiotensin II Rapid Response Genes in Human, Bovine, and Rat Adrenocortical Cells.	8	0	0	1	1	0.745	1
GSE6565-1	Fetal cartilage selective genes identified in a genome-scale analysis	10	0	0	1	1	0.666	1
GSE6565-2	Fetal cartilage selective genes identified in a genome-scale analysis	3	0	0	1	1	0.511	1
GSE7476	Analysis of clinical bladder cancer classification according to microarray expression profiles	12	0	1	0.683	1	0.556	1
GSE7586	Genome wide analysis of placental malaria	20	1	0	1	1	0.91	1
GSE8121	Pediatric septic shock	75	2	1	1	1	0.19	1
GSE7754	Identification of human miR-34a-responsive transcripts	4	0	0	1	1	0.977	1
GSE5850	Microarray analysis of NL and PCOS oocytes	12	0	0	1	1	0.705	1
GSE7757	Robustness of gene expression signatures in leukemia: comparison of three distinct total RNA preparation procedures.	99	1	3	1	1	0.464	1
GSE7904	Expression data from human breast tissue	62	1	2	1	1	0.412	1
GSE5460	Predicting Features of Breast Cancer with Gene Expression Patterns	127	7	2	1	1	0.392	1
GSE7845	Proinflammatory Responses of Human Airway Cells to Ricin Involve Stress-Activated Protein Kinases and NF-ÎºB	2	0	0	1	1	0.999	1
GSE7835	Modulating hypoxia-inducible transcription by disrupting the HIF-1-DNA interface	15	0	0	1	1	0.766	1
GSE7554	Identification of Cellular Genes Targeted by KSHV-Encoded MicroRNAs	8	0	1	0.535	1	0.448	1
GSE7745	Mapping of HNF4Î± binding sites, acetylation of histone H3 and expression in Caco2 cells	6	0	0	1	1	0.688	1
GSE6833	Hyperexpression and Downregulation of Melanotransferrin on Various Cell Lines	5	0	0	1	1	0.986	1
GSE6817	Downregulation of Human Melanotransferrin on SK-Mel-28 Cell Line	3	0	0	1	1	0.86	1
GSE7708	Suppression of androgen receptor mediated gene expression by a sequence-specific DNA binding polyamide	14	0	0	1	1	0.343	1
GSE7578	shRNA-mediated knock down of Bmi-1 and Mel-18 in medulloblastoma cells	15	0	0	1	1	0.635	1
GSE7509	Gene expression changes in anti-FcgRIIb treated DCs and monocytes	26	0	0	1	1	0.316	1
GSE6090	DC-SIGN initiates an immature dendritic cell phenotype triggering Rho activation that is utilised by HIV-1	6	0	0	1	1	0.851	1
GSE7508	Identification of LEDGF-responsive genes in Jurkat cells	6	0	0	1	1	0.784	1
GSE7247	Dendritic Cells Compare the Similarity of Endogenous and Exogenous Antigens	10	0	0	1	1	0.136	1
GSE7305	Human endometriosis vs normal endometrium study - transcriptional profiling	20	0	0	1	1	0.708	1
GSE7454-1	Modulation of gene expression by decitabine in U-2OS cells in vitro and in vivo	2	0	0	1	1	0.83	1
GSE7454-2	Modulation of gene expression by decitabine in U-2OS cells in vitro and in vivo	2	0	0	1	1	0.98	1
GSE6281	Gene expression time-course in the human skin during elicitation of allergic contact dermatitis	34	2	3	0.277	1	0.83	1
GSE7382-1	Expression profiling of MCF-7 cells with inducible LMO4 and DN-Clim expression	6	0	0	1	1	0.91	1
GSE7382-2	Expression profiling of MCF-7 cells with inducible LMO4 and DN-Clim expression	6	0	0	1	1	0.88	1
GSE7127	63 Melanoma cell lines	63	2	0	1	1	0.259	1
GSE7152	Melanoma cell lines involved in the p14ARF genotype analysis	35	1	0	1	1	0.43	1
GSE7036	Expression profiling in monozygotic twins discordant for bipolar disorder	6	0	0	1	1	0.734	1
GSE4107	Expression profiling in early onset colorectal cancer	22	1	1	1	1	0.477	1
GSE6269-1	Gene expression patterns in blood leukocytes discriminate patients with acute infections	22	1	1	1	1	0.537	1
GSE6269-2	Gene expression patterns in blood leukocytes discriminate patients with acute infections	71	0	1	1	1	0.517	1
GSE5764	Analysis of microdissected invasive lobular and ductal breast carcinomas in relation to normal ductal and lobular cells	30	0	0	1	1	0.532	1
GSE5675	Pilocytic astrocytoma	41	2	4	0.194	1	0.25	1
GSE7234	Expression data from different karyotypic human embryonic stem cells	4	0	0	1	1	0.979	1
GSE6519	Microarray Analysis of Baboon neonates consuming long-chain polyunsaturated fatty acid formula	12	0	1	0.683	1	0.992	1
GSE7216	Cytokine treated normal human epidermal keratinocytes	25	0	0	1	1	0.306	1
GSE7213	Comparative analysis of cellular mRNA incorporation into MLV and HIV1 virus-like particles	4	0	0	1	1	0.945	1
GSE7181	CD133+ and CD133- CSC lines in primary human GBM	6	0	0	1	1	0.875	1
GSE6532-1	Definition of clinically distinct molecular subtypes in estrogen receptor positive breast carcinomas using genomic grade	327	16	5	1	1	0.267	1
GSE6532-2	Definition of clinically distinct molecular subtypes in estrogen receptor positive breast carcinomas using genomic grade	87	5	3	0.809	1	0.214	1
GSE6561	Expression data from hsr containing human embryonic stem cell line, H14, and parent H14 human embryonic stem cell line.	4	0	0	1	1	0.98	1
GSE6965	Gene expression profile of human dendritic cells after infection with A. fumigatus	4	0	0	1	1	0.95	1
GSE6962	Synthesis and Anticancer Properties of Water-Soluble Zinc Ionophores 2	12	0	0	1	1	0.485	1
GSE6960	Synthesis and Anticancer Properties of Water-Soluble Zinc Ionophores 1	12	0	0	1	1	0.9	1
GSE6972	Synthesis and Anticancer Properties of Water-Soluble Zinc Ionophore: Cell Culture and Xenograft Model	24	0	0	1	1	0.542	1
GSE6819	Identification of genes that are linked with optineurin expression	6	0	0	1	1	0.965	1
GSE6863	Immature dendritic cells under hypoxic condition	6	0	0	1	1	0.991	1
GSE4567	Endothelial cell culture with Chapel Hill Ultrafine particle	8	0	0	1	1	1	1
GSE6743	1,25 (OH)2 vitamin D3 induces expression of CCR10 and other genes	6	0	0	1	1	0.842	1
GSE4064	Gene expression of growing antler in Cervus elaphus	4	0	0	1	1	0.891	1
GSE6653	Gene expression analysis of IOSE cells treated with TGFb1, a time course study	8	0	0	1	1	0.968	1
GSE6092	IFN-gamma alters the response of Borrelia burgdorferi-activated endothelium to favor chronic inflammation	8	1	0	0.348	1	0.333	1
GSE6573	Dysregulation of the circulating and tissue-based renin-angiotensin system in preeclampsia	6	0	0	1	1	0.86	1
GSE4883	Simvastatin has an anti-inflammatory effect on macrophages via upregulation of Kruppel-like factor-2	9	0	0	1	1	0.969	1
GSE6495	NOTCH signaling in T-cell acute lymphoblastic leukemia cell lines	6	0	0	1	1	0.984	1
GSE6521	MCF7 inhibitor	36	0	0	1	1	0.483	1
GSE5372	airway epithelium, large airways, pre and post-mechanical injury	22	1	2	0.468	1	0.926	1
GSE6257	An inflammation-induced mechanism for leukocyte transmigration of lymphatic vessel endothelium.	6	0	0	1	1	0.92	1
GSE6283	Specific transcriptional changes in human fetus with autosomal trisomies	21	1	1	1	1	0.74	1
GSE6400	Cultured A549 lung cancer cells treated with actinomycin D and sapphyrin PCI-2050	12	0	0	1	1	0.535	1
GSE5993	mRNA expression profiling of p63-depleted versus wildtype ME180 cells	6	0	0	1	1	0.69	1
GSE6369	Prostate Adenocarcinoma Progression	2	0	0	1	1	0.753	1
GSE4498	Expression data of small airway epithelium from phenotypically normal smokers and non-smokers	22	0	0	1	1	0.852	1
GSE5060	Airway epithelium, large and small airways, phenotypically normal smokers, non-smokers, early COPD and COPD	38	0	0	1	1	0.23	1
GSE5058	Airway epithelium, small airways, normal non-smokers, phenotypic normal smokers, smokers with COPD and early COPD	38	0	0	1	1	0.23	1
GSE6276	rogae-affy-human-323460	6	0	0	1	1	0.652	1
GSE5968	Identification of ERRalpha dependent PGC-1alpha tagret genes	12	0	0	1	1	0.495	1
GSE6241	The effects of Serum Amyloid A on gene expression profile in HUVECs	8	0	0	1	1	0.753	1
GSE6233	Expression data in ezrin-knockdown ec109 cells(PSE1) and control(PS)	2	0	0	1	1	0.973	1
GSE6207	miR-124 transfection time course	14	0	0	1	1	0.67	1
GSE4182	Genetic background of the polygenic neural tube defect	9	1	1	0.196	1	0.405	1
GSE6140	Cross platform microarray analysis for robust identification of differentially expressed genes	6	0	0	1	1	0.562	1
GSE4737	HCaRG vs NEO	2	0	0	1	1	0.998	1
GSE6075	E6 in HOK/Bmi-1 cells	3	0	1	0.25	1	0.958	1
GSE6022	Immunoprecipitation of U2AF65 associated mRNAs	6	0	0	1	1	0.915	1
GSE6021	Immunoprecipitation of PTB65 associated mRNAs	4	0	0	1	1	0.967	1
GSE2735	ENCODE: two phosphorylation states of RNAP II ChIP-chip from HeLa cells	3	0	0	1	1	0.965	1
GSE6004	Gene Expression and Functional Evidence of Epithelial-to-Mesenchymal Transition in Papillary Thyroid Cancer Invasion	18	0	2	0.361	1	0.522	1
GSE5823	Effects of RNA interference-mediated c-MYC depletion on gene expression profiles in human cancer cell lines	20	0	0	1	1	0.485	1
GSE5679	Comparative gene expression profile of PPARg and RARa ligand treated human dendritic cells	11	1	0	0.459	1	0.79	1
GSE5741	Expression data from ARPE-19 cells treated with LDL or ox-LDL	9	1	0	0.387	1	0.87	1
GSE5486	Using GINI2 to identify novel mutations in candidate tumor suppressor genes in colon cancer cells	8	0	0	1	1	0.675	1
GSE4984	Monocyte Derived Dendritic Cell Maturation	12	0	0	1	1	0.577	1
GSE3061-1	Stratagene Universal Human RNA Hybridized to Affymetrix U133 Plus 2.0 and U133 A Chips	5	0	0	1	1	0.894	1
GSE3061-2	Stratagene Universal Human RNA Hybridized to Affymetrix U133 Plus 2.0 and U133 A Chips	5	0	0	1	1	0.915	1
GSE3678	PTC versus paired normal thyroid tissue	14	0	2	0.25	1	0.688	1
GSE5110	48h Immobilization in human	10	0	0	1	1	0.892	1
GSE5109	Gastric Bypass Human Obese Muscle	6	0	0	1	1	0.657	1
GSE4600	Identifying targets of MeCP2 during neuronal maturational differentiation	12	0	0	1	1	0.99	1
GSE5040	Polyamides alleviate transcription inhibition associated with long GAAâ€¢TTC repeats in Friedreichâ€™s ataxia	24	0	0	1	1	0.141	1
GSE4780-1	Scheck-3U24NS043571-01S1-2	57	3	3	0.821	1	0.616	1
GSE4780-2	Scheck-3U24NS043571-01S1-2	5	0	0	1	1	0.971	1
GSE4773	Greene-5P01NS017771-220003	20	1	0	1	1	0.99	1
GSE4527-1	Ectopic expression of Foxp3 and UBD in Th cells	8	0	0	1	1	0.996	1
GSE4527-2	Ectopic expression of Foxp3 and UBD in Th cells	4	0	0	1	1	0.885	1
GSE4488	Expression data from whole blood	16	0	0	1	1	0.983	1
GSE4888	Molecular phenotyping of human endometrium	27	2	2	0.286	1	0.5	1
GSE4824-1	Analysis of lung cancer cell lines	79	3	6	0.392	1	0.701	1
GSE4824-2	Analysis of lung cancer cell lines	6	1	0	0.267	1	0.384	1
GSE4536	Tumor stem cells more closely mirror the phenotype and genotype of primary human tumors than do cancer cell lines	101	3	1	1	1	0.533	1
GSE4086	Hypoxia responsive genes in human Burkittâ€™s lymphoma cell line, P493-6.	4	0	0	1	1	0.401	1
GSE4250	Determination of expression level of gingiva expressed genes	4	0	0	1	1	0.886	1
GSE4237	Hussaini-2R01NS035122-06A1	10	0	0	1	1	1	1
GSE3744	Human breast tumor expression	47	0	1	1	1	0.366	1
GSE4030	bunge-affy-arabi-162779	8	0	0	1	1	0.874	1
GSE3467	The role of micro-RNA genes in papillary thyroid carcinoma	18	0	0	1	1	0.714	1
GSE2817	Wavelet modelling of microarray data provides chromosomal pattern of expression which predicts survival in gliomas	30	1	0	1	1	0.854	1
GSE2677	Prednisolone treated childhood ALL samples	39	0	0	1	1	0.188	1
GSE2842	Additional systems to Prednisolone treated childhood ALL samples	45	0	0	1	1	0.214	1
GSE3077	Dillution series comparison of Affymetrix and Illumina Expression Platforms	12	1	0	0.492	1	0.996	1
GSE2555-1	HCaRG-9 vs NEO-1	2	0	0	1	1	0.84	1
GSE2555-2	HCaRG-9 vs NEO-1	2	0	0	1	1	0.998	1
GSE2125	isolated alveolar macrophages	45	0	0	1	1	0.334	1
GSE3325	Integrative Genomic and Proteomic Analysis of Prostate Cancer Reveals Signatures of Metastatic Progression	19	1	0	1	1	0.619	1
GSE3284-1	A network-based analysis of systemic inflammation in humans	46	1	2	1	1	0.432	1
GSE3284-2	A network-based analysis of systemic inflammation in humans	18	2	0	0.292	1	0.65	1
GSE3202	MK886 treatment of H720 non-small cell lung cancer cell line	23	0	0	1	1	0.564	1
GSE2600	Anaplasma phagocytophilum infected NB4 cells	6	0	0	1	1	0.652	1
GSE2864	tourt-affy-human-131547	6	0	1	0.437	1	0.984	1
GSE2634	Comparison of human and non-human primate gene expression profiles	17	0	0	1	1	0.47	1
GSE2816	cMyb and vMyb in human monocytes	6	0	0	1	1	0.633	1
GSE2435	Autophagy promotes MHC class II presentation of peptides from intracellular source proteins	6	0	0	1	1	0.443	1
GSE2328-1	Application of genome-wide expression analysis to human health & disease	9	1	1	0.196	1	0.838	1
GSE22991	Effects of global system for mobile communications 1800 MHz radiofrequency electromagnetic fields on gene expression in MCF-7 cells	8	0	0	1	1	0.933	1
GSE20151	Comparison of Fusobacterium Nucleatum stimulated and unstimulated neutrophils	4	0	0	1	1	0.776	1
GSE21785	Systematic analysis of a human renal transcript dataset	12	0	0	1	1	0.57	1
GSE21943	MYB silencing in CD14-myeloblasts	3	0	0	1	1	0.696	1
GSE13110	MYB silencing in CD34+ progenitor cells	3	0	0	1	1	0.944	1
GSE21124	Subtype-specific genomic alterations define new targets for soft tissue sarcoma therapy	158	6	2	1	1	0.365	1
GSE21122	Whole-transcript expression data for soft-tissue sarcoma tumors and control normal fat specimens	158	6	2	1	1	0.365	1
GSE22688	Differential endothelial cell gene expression by African Americans versus Caucasian Americans: A possible contribution to health disparity in vascular disease and cancer	38	2	1	0.822	1	0.204	1
GSE22639	Low dose ionizing radiation treated lymphoblastoid cells	30	0	0	1	1	0.721	1
GSE22610	Genome-Wide Analysis of Estrogen Receptor-Î± DNA Binding and Tethering Mechanisms	24	0	0	1	1	0.205	1
GSE22593	WT and DBDmut Breast Cancer Cells	24	0	0	1	1	0.205	1
GSE22601	T-cell development	20	2	1	0.21	1	0.67	1
GSE22368	Primary human erythroid progenitor cells NK57 treatment samples	9	0	0	1	1	0.9	1
GSE22539	Gene expression profile of the SV40-immortalized human corneal epithelial cells	3	0	0	1	1	0.99	1
GSE22528	Gene expression pattern of alveolar macrophages of allergic asthmatics in comparison with control subjects	10	0	0	1	1	0.838	1
GSE18005	Human colorectal cancer cell lines treated with several inhibitors of PI3Kinase â€“ AKT signaling pathway	15	0	0	1	1	0.214	1
GSE16554	Enhancement of metastasis by spontaneous ploidy doubling of breast cancer cell MDA-MB-231.	19	1	0	1	1	0.978	1
GSE7577	Gene expression profiles of THP-1 cells exposed to DbTx and cytokines involved in melioidosis caused by B. pseudomalli	15	1	0	0.583	1	0.653	1
GSE14795-1	Altered modulation of WNT-Î²-catenin and PI3K/Akt pathways in IgA nephropathy	20	0	0	1	1	0.292	1
GSE14795-2	Altered modulation of WNT-Î²-catenin and PI3K/Akt pathways in IgA nephropathy	6	0	0	1	1	0.916	1
GSE21987	Expression Profiling of Cellular Genes Modulated by Kaposiâ€™s Sarcoma Associated Herpesvirus (KSHV) RTA/ORF50 in HEK293 Cells	5	0	0	1	1	0.713	1
GSE20198	ATF3 is a positive regulator of human IFN gene expression	12	1	1	0.301	1	0.92	1
GSE9827	JAK2V617F mutation in CD34+ stem cells of essential thrombocythemia	20	0	0	1	1	0.495	1
GSE18965	DECREASED FIBRONECTIN PRODUCTION SIGNIFICANTLY CONTRIBUTES TO DYSREGULATED REPAIR OF ASTHMATIC EPITHELIUM	16	0	0	1	1	0.88	1
GSE10867	Biomarkers of human gastro-intestinal tract regions	18	2	0	0.292	1	0.839	1
GSE18887	Transcriptome Profiles of Early Organogenesis in Human Embryos and Integrative Mining for Underlying Molecular Network	18	0	2	0.361	1	0.948	1
GSE18155	Malignant Germ Cell Tumors Display Common microRNA Profiles Resulting in Global Changes in Expression of mRNA Targets	46	0	0	1	1	0.889	1
GSE20291	Transcriptional analysis of putamen in Parkinson's disease	30	0	2	1	1	0.85	1
GSE20295	Transcriptional analysis of multiple brain regions in Parkinson's disease	85	4	5	0.773	1	0.214	1
GSE20700	Multi-level Support Vector Regression analysis to identify condition-specific regulatory networks	6	0	0	1	1	0.998	1
GSE14943	Cadherin-11 depletion in aggressive MDA-MB-231 breast cancer cells.	7	0	0	1	1	0.966	1
GSE20194	MAQC-II Project: human breast cancer (BR) data set	278	10	11	1	1	0.164	1
GSE16716	MicroArray Quality Control Phase II (MAQC-II) Project	278	10	11	1	1	0.164	1
GSE20168	Transcriptional analysis of prefrontal area 9 in Parkinson's disease	29	3	1	0.234	1	0.393	1
GSE19811	Inflammation and macrophage activation in adipose tissue of HIV-infected patients under antiretroviral treatment.	13	0	0	1	1	0.69	1
GSE19699-1	Gene Expression in Human Lung Type II Cells	6	0	0	1	1	0.87	1
GSE19699-2	Gene Expression in Human Lung Type II Cells	9	1	0	0.387	1	0.996	1
GSE19610	Gene expression profiling of myelodysplastic CD34+ hematopoietic stem cells treated in vitro with decitabine	30	0	2	1	1	0.988	1
GSE19556	Transcriptional program of terminal granulocytic differentation	12	0	0	1	1	0.377	1
GSE19500	An EGFR autocrine loop encodes a slow-reacting but dominant mode of mechanotransduction in a polarized epithelium	17	0	1	1	1	0.868	1
GSE19143	Gene expression data from children diagnosed with ALL in vitro sensitive or resistant to prednisolone	52	0	0	1	1	0.237	1
GSE17645	Transcript profiling of oestrogen treatment of primary human neuronal cell cultures	2	0	0	1	1	0.645	1
GSE9971	CYP3A5 Gene Expression is Associated with Early Recurrence of Non-small Cell Lung Cancer	27	2	2	0.286	1	0.127	1
GSE19147	CD3+ T-cells of B-cell chronic lymphocytic leukemia	33	1	0	1	1	0.546	1
GSE8611	Renal progenitor cell gene expression profiling	12	0	0	1	1	0.982	1
GSE17100	Gene expression associated with lentiviral expression of PRAME in normal hematopoietic progenitors.	12	1	0	0.492	1	0.89	1
GSE15456	Primary Gastric Cancer Expression Profiles (UK Patient Cohort)	31	2	2	0.544	1	0.91	1
GSE13569	Expression data from human amniotic fluid-derived stem cells (AFSC) treated with ethanol	2	0	0	1	1	0.958	1
GSE17602	Identification of regions and genes important in SÃ©zary syndrome pathogenesis using genomic and expression microarrays	18	0	0	1	1	0.87	1
GSE13850	Gene Expression of Circulating B Lymphocytes for Smoking-related Osteoporosis in Postmenopausal Females	40	0	0	1	1	0.168	1
GSE17601	Affymetrix Gene Expression array data for SÃ©zary Syndrome (SS) samples	18	0	0	1	1	0.87	1
GSE16334	Expression data from normal and Fanconi anemia low density bone marrow cells	32	0	0	1	1	0.808	1
GSE18026	Analysis of chronic lymphocytic leukemia CLL cells and normal B cells	7	0	0	1	1	0.805	1
GSE16873	Early Dysregulation of Cell Adhesion and Extracellular Matrix Pathways in Breast Cancer Progression	40	1	0	1	1	0.333	1
GSE14230	Gene expression profiling of bone marrow endothelial cells in patients with multiple myeloma	15	0	0	1	1	0.993	1
GSE12585	Expression data from healthy smokers	23	0	0	1	1	0.587	1
GSE12586	Alterations of gene expression in human peripheral lymphocytes after exposure to cigarette smoke condensate in vitro	16	0	0	1	1	0.684	1
GSE1844	Muscle sample biopsies on hyperCKemical subjects	3	0	0	1	1	0.985	1
GSE11686	Unique Transcriptional Profile in Wrist Muscles From Cerebral Palsy Patients	16	1	0	0.61	1	1	1
GSE12668	Waldenstrom's Macroglobulinemia patients: expression and aCGH data	22	0	0	1	1	0.959	1
GSE14555	Divergent Transcriptomic Responses to Aryl Hydrocarbon Receptor Agonists Between Rat and Human Primary Hepatocytes	40	0	0	1	1	0.605	1
GSE14553	Toxicogenomic Comparison of TCDD and PCB 126 Responsiveness in Primary Human Hepatocytes	40	0	0	1	1	0.605	1
GSE17195	Germline genomic variations associated with childhood acute lymphoblastic leukemia	44	0	0	1	1	0.146	1
GSE12517	Differential gene expression in peripheral blood leukocytes as a function of estrogen	45	0	1	1	1	0.823	1
GSE17475	Expression data from lung adenocarcinoma	28	1	0	1	1	0.448	1
GSE14816	Immune Response of Immature Dendritic Cells after Infection with Human Cytomegalovirus Strain TB40E	6	1	0	0.267	1	0.93	1
GSE16712	Gene Expression Profiles of Germinal Center B Cells	4	0	0	1	1	0.816	1
GSE17354	Gene expression profiling of CD4+ and CD8+ T-cells from gene therapy treated ADA patients and from healthy controls	13	0	0	1	1	0.485	1
GSE17371	Gene Expression Analysis in Skeletal Muscle from Obese, Diet-Sensitive and Diet-Resistant Women	12	1	1	0.301	1	0.727	1
GSE17078	Cell Adhesion Molecule 1 (CADM1): A Novel Risk Factor for Venous Thrombosis	30	0	1	1	1	0.531	1
GSE16795	Affymetrix HG-U133A gene expression profiles of 39 human breast cancer cell lines	39	1	2	1	1	0.453	1
GSE10778	Comparison of VEGF versus EGF gene expression in HUVEC	9	0	0	1	1	0.903	1
GSE11855	A KrÃ¼ppel-like factor 9 (Klf9) regulated network in HEC-1-A endometrial carcinoma cells	8	0	0	1	1	0.527	1
GSE11188	Gene-expression profiles of non-tumor-reactive CD8+ T cells	4	0	0	1	1	0.711	1
GSE13276	Candidate genes for the recurrence of glioblastoma multiforme identified by microarray	15	0	0	1	1	0.917	1
GSE16424	Genes regulated by hepatocyte growth factor as targets to sensitize ovarian cancer cells to cisplatin	18	1	1	0.499	1	0.375	1
GSE14771	Gene Expression Profiles of Pregnant and Non-pregnant Whole Blood	11	0	1	0.652	1	0.882	1
GSE16131	Differences Between Follicular Lymphoma With and Without Translocation t(14;18)	184	11	9	0.549	1	0.174	1
GSE15653	Expression data from liver of obese (with or without type 2 diabetes) and lean human subjects.	18	0	2	0.361	1	0.863	1
GSE16129-2	Enhanced Monocyte Response & Decreased Central Memory T Cells in Children with Invasive Staphylococcus aureus Infections	53	0	1	1	1	0.99	1
GSE7894	Differential gene expression in peripheral blood CD2+ leukocytes from PATH particpants	29	0	1	1	1	0.872	1
GSE15215	CD2 distinguishes two subsets of human plasmacytoid dendritic cells with distinct phenotype and functions	4	0	0	1	1	0.66	1
GSE16122	A SNP microarray and FISH-based procedure to detect allelic imbalances in multiple myeloma	157	3	2	1	1	0.289	1
GSE8879	Gene expression profiling of atypical T-ALL	55	0	0	1	1	0.98	1
GSE9569	Gene expression in benzene-exposed workers	16	0	0	1	1	0.71	1
GSE16014	Expression data from effects of Ganoderma lucidum polysaccharides F3 on human monocytic leukemia cell line THP-1	6	0	0	1	1	0.956	1
GSE14244	Hybrids assimilate organ-specific metastasis gene signatures from both parental cells	26	2	0	0.332	1	0.304	1
GSE12945	Expression data from colorectal cancers	62	2	1	1	1	0.822	1
GSE15928	Influence of anti-CD25 mAb on the transcriptome of activated PBMC	12	0	0	1	1	0.646	1
GSE15646	Kasumi-1 AML1-ETO knockdown samples	14	0	0	1	1	0.801	1
GSE14018	Metastases of breast cancer (U133A)	36	2	1	0.812	1	0.829	1
GSE15648	AML1-ETO induction and knockdown	14	0	0	1	1	0.801	1
GSE14900	Transcriptional response of human cells to the absence of mitochondrial DNA	12	0	0	1	1	0.897	1
GSE15757	PRC2 in Ewing tumors	9	0	0	1	1	0.716	1
GSE15852	Expression data from human breast tumors and their paired normal tissues	86	1	2	1	1	0.464	1
GSE11342	Gene expression of Peg-interferon alfa-2b plus ribavirin in hepatitis C patients during the first 10 weeks of treatment	152	1	1	1	1	0.208	1
GSE15717	Nuclear and Extranuclear Pathway Inputs in the Regulation of Global Gene Expression by Estrogen Receptors	9	0	0	1	1	0.584	1
GSE14925	Expression data from Non small cell lung cancer cell lines	54	1	4	0.458	1	0.904	1
GSE13591	Integrated genomics approach to detect allelic imbalances in multiple myeloma	157	3	2	1	1	0.289	1
GSE4635	Proteomic and Genomic Profiling of Bronchial Epithelial Cells in Never and Current Smokers	8	0	0	1	1	0.465	1
GSE12630	Gene expression profiles of poorly differentiated, undifferentiated and metastatic cancers	187	7	10	0.775	1	0.731	1
GSE12939	Global gene expression changes including drug metabolism and disposition induced by three-dimensional culture of HepG2	24	0	0	1	1	0.861	1
GSE14764	A Prognostic Gene Expression Index in Ovarian Cancer	80	2	3	1	1	0.705	1
GSE14722	Severe Preeclampsia-Related Changes in Gene Expression at the Maternal-Fetal Interface Include Siglec-6 and Pappalysin-2	23	1	1	1	1	0.92	1
GSE14613	Microarray analyses of induction failure in T-ALL (COG study 8704)	42	2	2	0.766	1	0.753	1
GSE14577	A Gene Signature for Chronic Fatigue Syndrome	15	0	1	0.763	1	0.899	1
GSE9773	Gene expression profiling of trophoblast cells	11	0	0	1	1	0.759	1
GSE13534	Comparison between human normal and glaucomatous lamina cribrosa cells	4	0	0	1	1	0.82	1
GSE14286	Expression data for biophenotypic leukemia patients treated in St. Jude Children's Research Hospital	13	0	0	1	1	0.884	1
GSE8602	Early responsive genes in human amnion epithelial FL cells induced by N-methyl-Nâ€™-nitro-N-nitrosoguanidine	8	0	0	1	1	0.966	1
GSE13411	Gene expression by human splenic B-cell subsets	8	0	0	1	1	0.895	1
GSE11965	Contribution of HSD17B12 for estradiol biosynthesis in human breast cancer	16	0	0	1	1	0.589	1
GSE12027	Transcript profiling of Lymphangioleiomyomatosis (LAM) nodules in Human Patients	25	1	1	1	1	0.797	1
GSE14204	25-hydroxycholesterol effects on human hepatocyte metabolism and the antiviral state it conveys against the HCV	10	0	0	1	1	0.892	1
GSE12837	Gene expression in human myeloid cells.	24	0	0	1	1	0.94	1
GSE12803	Gene expression in human myeloid cells	20	0	0	1	1	0.876	1
GSE11467	Crosstalk between Estrogen and TNFalpha in MCF-7 Breast Cancer Cells	12	0	0	1	1	0.65	1
GSE13496	Aging hematopoietic progenitor/stem cells	30	0	0	1	1	0.508	1
GSE11466	Integrin alpha6-beta4 control the expression of genes associated with cell motility, invasion and metastasis	8	0	0	1	1	0.281	1
GSE11341	Lung selective gene responses to alveolar hypoxia	23	0	0	1	1	0.766	1
GSE9662	Gene expression analysis of pre-defined sets of neoplastic tissues	24	1	0	1	1	0.916	1
GSE11681	Expression profiling in LGMD2A muscles	20	1	2	0.274	1	0.954	1
GSE12839	Expression data from human PBMC samples exposed to IL-12 and paired controls	14	0	0	1	1	0.995	1
GSE11915	SOX4 effect on LNCaP prostate cancer cells	6	0	0	1	1	0.566	1
GSE11914	Expression data from LNCaP cells transfected with SOX4 cDNA, SOX4 siRNA or GFP cDNA	6	0	0	1	1	0.566	1
GSE12708	ERRÎ³ mediates Tamoxifen resistance in novel models of invasive lobular breast cancer	6	0	0	1	1	0.838	1
GSE13168	Effects of glucocorticoids and Protein Kinase A on growth factor- and 1beta- regulated gene	54	3	2	0.874	1	0.254	1
GSE13280	Gene expression analysis of paediatric acute lymphoblastic leukaemia	44	0	0	1	1	0.265	1
GSE9946	Comparison of stimulatory and inhibitory dendritic cell subsets reveals new role of DC in granulomatous infection	12	0	0	1	1	0.947	1
GSE12972	Heterogeneous in vitro effects of doxorubicin on gene expression in primary human liposarcoma cultures	38	2	1	0.822	1	0.148	1
GSE12692	EZH2 is a mediator of EWS-FLI1 driven tumor growth blocking endothelial and neuro-ectodermal differentiation	9	0	1	0.578	1	0.979	1
GSE10783	Validation Set for Prediction of Outcome in Adult Male Germ Cell Tumors	34	2	2	0.715	1	0.908	1
GSE12860	Antirheumatic Drug Response in Human Chondrocytes: Potential Molecular Targets to Stimulate Cartilage Regeneration	20	1	2	0.274	1	0.657	1
GSE12800	Gene expression changes in passage 1 mesenchymal stem cells from bone marrow stroma during 15 day culturing	3	0	1	0.25	1	0.821	1
GSE12845	B cell subsets from human tonsil and blood	14	0	0	1	1	0.916	1
GSE12792	Renal Proximal Tube Epithelial Cells at 24h and 1% oxygen	6	1	0	0.267	1	0.996	1
GSE12259	Human dendritic cells treated with Echinacea purpurea phytocompounds	9	1	0	0.387	1	0.971	1
GSE6146	Expression data from CD34+CD38- stem cells and more differentiated CD34+CD38+ progenitor cellsmbryo	13	0	1	0.712	1	0.943	1
GSE9116	Differential gene expression in primary ovarian tumors from depressed and non-depressed patients	10	0	1	0.617	1	0.995	1
GSE12648	Hereditary Inclusion Body Myopathy (HIBM)	20	1	2	0.274	1	0.983	1
GSE12021	Identification of inter-individual and gene-specific variances in mRNA expression profiles in the RA SM	31	1	3	0.31	1	0.319	1
GSE12445	Expression data from melanoma cell lines 224 and BL transfected with siRNA-NRASQ61R	51	0	2	1	1	0.476	1
GSE11266	Cross-talk between Estrogen Receptor-related Receptor alpha (ERRalpha) and Estrogen Receptor (ERalpha) pathways.	23	0	0	1	1	0.681	1
GSE12484	Periodontitis is associated with a type-1 interferon signature in peripheral blood neutrophils	4	0	0	1	1	0.896	1
GSE12396	Vitamin D3/Hoxa10 pathway supports Mafb function during the monocyte differentiation of human CD34++ hematopoietic cells	2	0	0	1	1	0.726	1
GSE11909-2	A modular analysis framework for the discovery of biomarkers of Systemic Lupus Erythematosus	93	2	1	1	1	0.217	1
GSE10584	Comparison of gene expression in erythroblasts with the In(Lu) phenotype with normal erythroblasts.	20	0	0	1	1	0.63	1
GSE11908-2	Construction of a modular analysis framework for blood Genomics Studies	142	2	1	1	1	0.152	1
GSE12306	Gene expression profiles of the intralobular and interlobular fibroblast populations within the human breast	8	0	0	1	1	0.791	1
GSE11089	Gene expression profile of keratinocyte stem cells	4	0	0	1	1	0.736	1
GSE11971	Skeletal muscles of untreated children with juvenile dermatomyositis	23	1	1	1	1	0.8	1
GSE11943	Human Dendritic Cell Subtype Gene Arrays	8	0	1	0.535	1	0.644	1
GSE9182	Expression data from overexpression and knockdown of HOXC6 in LNCaP cells	6	0	0	1	1	0.331	1
GSE11812	Gene expression profile of cancer cell lines of different origin	30	2	1	0.788	1	0.263	1
GSE8636	Intestinal xenotransplants infected with Shigella	8	0	1	0.535	1	0.836	1
GSE10172	Molecular profiling of pediatric mature B-cell lymphoma treated in population-based prospective clinical trials	36	3	1	0.39	1	0.88	1
GSE8003	CD34 Overexpression	3	0	0	1	1	0.58	1
GSE8002	CD34 gene silencing	3	0	0	1	1	0.929	1
GSE8040	CD34 antigen role in haematopoietic commitment	6	0	0	1	1	0.172	1
GSE7429	Gene Expression of Circulating B Lymphocytes for Osteoporosis	20	0	0	1	1	0.423	1
GSE10526	Role of P. gingivalis SerB in Gingival Epithelial Cell Cytoskeletal Remodeling and Cytokine Productions.	8	0	0	1	1	0.773	1
GSE10615	Pediatric malignant germ cell tumors show characteristic transcriptome profiles	27	1	0	1	1	0.906	1
GSE10097	Transcript profiling of oestrogen treatment of primary human neuronal and glial cell cultures	2	0	0	1	1	0.94	1
GSE7893	Differential gene expression in peripheral blood CD14+ leukocytes from SRESS study particpants	21	1	0	1	1	0.927	1
GSE7010	Primary human epithelial cells exposed to coarse, fine and ultrafine particles	12	0	1	0.683	1	0.946	1
GSE6708	Nucleus- and cell-specific gene expression in monkey thalamus	10	1	1	0.231	1	0.762	1
GSE10631	Molecular profiling of LGL leukemia reveals role of sphingolipid signaling of cytotoxic lymphocytes	43	0	1	1	1	0.238	1
GSE10957	Effects of mitochondrial DNA on the gene expression profiles of human cells grown in culture and in tumor xenografts	14	0	0	1	1	0.891	1
GSE10691	Human Neuropheres	9	0	0	1	1	0.794	1
GSE10760	Effect of facioscapulohumeral dystrophy (FSHD) on skeletal muscle gene expression	98	3	3	1	1	0.293	1
GSE7403	Expression data from PDGF-treated SH-SY5Y cells	39	2	0	1	1	0.752	1
GSE9723	Gingival Epithelial Cell Transcriptional Responses to Pathogenic Oral Microbial Species.	12	0	1	0.683	1	0.979	1
GSE9429	Identification of biological markers of sensitivity to high-clinical-risk-adapted therapy for DLBCL patients	10	1	0	0.423	1	0.563	1
GSE9715	Transcript Profiling of TSC Tumor Fibroblasts in Human Patients	11	1	0	0.459	1	0.89	1
GSE10072	Gene expression signature of cigarette smoking and its role in lung adenocarcinoma development and survival	107	2	6	1	1	0.832	1
GSE10438	Gene Expression Study of Background, Progenitor and Stem Cell Populations from Human Umbilical Cord Blood	12	0	1	0.683	1	0.483	1
GSE5580	Cell Specific Expression & Pathway Analyses Reveal Novel Alterations in Trauma-Related Human T-Cell & Monocyte Pathways	42	2	1	1	1	0.179	1
GSE4485	Global expression profiling of airway epithelial cells infected with Pseudomonas aeruginosa and the rsmA mutant	6	0	0	1	1	0.446	1
GSE4646	Signaling of Neisseria meningitidis MC58 mutants to primary human umbilical vein endothelial cells (HUVEC)	23	0	0	1	1	0.178	1
GSE5457	Retinoic Acids Exposure Alters TGFbeta1 -Induced Epithelial Mesenchymal Transition via Wnt5b expression.	8	0	0	1	1	0.66	1
GSE5450	Alveolar Epithelial Cell Injury with EBV Upregulates TGF-beta1 Expression	6	0	1	0.437	1	0.475	1
GSE4069	Downstream targets of Nm23-H1: Gene expression profiling of CAL 27 cells using DNA microarray	3	0	0	1	1	0.683	1
GSE3585	Dilated Cardiomyopathy and Non Failing Biopsies	12	1	0	0.492	1	0.97	1
GSE5389	Adult postmortem brain tissue (orbitofrontal cortex) from subjects with bipolar disorder and healthy controls	21	1	0	1	1	0.499	1
GSE5370	Myositis	9	0	0	1	1	0.98	1
GSE3407	Cockayne syndrome (CSB) fibroblasts	8	0	0	1	1	0.81	1
GSE5007	Expression data for LMF	6	0	1	0.437	1	0.99	1
GSE4475	A Biologic Definition of Burkitt's Lymphoma from Transcriptional and Genomic Profiling	221	6	8	1	1	0.291	1
GSE4917	Time course microarray data following GR activation in MCF10A-Myc breast cells	24	2	1	0.44	1	0.701	1
GSE4817	Sphingosine 1-phosphate effect on glioblastoma cells in vitro	6	1	0	0.267	1	0.342	1
GSE3356	Effects of metoprolol and nebivolol on gene expresion in human coronary smooth muscle cells	9	0	0	1	1	0.833	1
GSE2525	Periodontal regeneration study	9	1	0	0.387	1	0.632	1
GSE4636	Differential redulation of gene expression by an RTI SARM and canonical agonist of androgen receptor	18	0	0	1	1	0.605	1
GSE2980	Constitutive expression of misfolded surfactant protein C	9	0	0	1	1	0.958	1
GSE4271	Molecular subclasses of high-grade glioma: prognosis, disease progression, and neurogenesis	100	3	3	1	1	0.123	1
GSE2513	Gene Expression profiling of pterygium	12	1	0	0.492	1	0.546	1
GSE2990	Gene Expression Profiling in Breast Cancer: Understanding the Molecular Basis of Histologic Grade To Improve Prognosis	189	12	3	1	1	0.623	1
GSE2742	Genomic Strategies Identify the Antitumor Agent Apratoxin A as a Potent Antagonist of FGF Signaling and STAT3 Activation	27	1	0	1	1	0.888	1
GSE4176	Genomic and expression profiling identifies Syk as a possible therapeutic target in mantle cell lymphoma	5	0	0	1	1	0.959	1
GSE2225	Letrozole-, Anastrozole- and Tamoxifen-Responsive Genes in MCF-7aro Cells	18	1	0	1	1	0.561	1
GSE3823	Molecular Signatures Orchestrating fate of Human Hematopoietic Stem Cells Originating From Different Stages of Ontogeny	21	0	0	1	1	0.732	1
GSE3737	Omega-6 fatty acids, arachidonic acid (AA) activates PI3K signaling and induces gene expression in prostate cancer	8	0	0	1	1	0.863	1
GSE3860	Comparison of Hutchinsonâ€“Gilford Progeria Syndrome fibroblast cell lines to control fibroblast cell lines	18	0	1	1	1	0.37	1
GSE2724	The effect of FH mutations on fibroid expression profile, normal myometrium vs. FH-mutant fibroids.	18	0	1	1	1	0.583	1
GSE2725	The effect of FH mutations on fibroid expression profile 2.	10	1	0	0.423	1	0.833	1
GSE3772	Gene Expression in Cord Blood Derived Lineage Negative and Positive Hematopoeitic Stem Cells After 4 Days in Culture.	10	0	1	0.617	1	0.828	1
GSE3791	Gene Expression Comparison of First Passage vs. Primary Human and Mouse Retinal Sphere Cells	3	0	0	1	1	0.587	1
GSE3771	Role of Smad7 in Hematopoietic (M-O7e) and Non-Hematopoietic (PG13) Stem Cells	6	0	1	0.437	1	0.763	1
GSE3769	Comparison of muscle stem cell preplates and myoblasts.	2	0	0	1	1	0.884	1
GSE3794	SSEA4 sorted I-6 Human ES cells	6	1	0	0.267	1	0.715	1
GSE2485	Gene expression of pseudopalisading cells in human glioblastoma	18	0	2	0.361	1	0.963	1
GSE3218	Expression Profiling of Adult Male Germ Cell Tumors	107	2	2	1	1	0.555	1
GSE2509	Colon cancer progression-polysomal difference	6	0	0	1	1	0.997	1
GSE2703	Circadian gene expression in the primate adrenal gland	6	1	0	0.267	1	0.624	1
GSE2144	Gene induction by low pH in oesophageal cells	6	0	0	1	1	0.71	1
GSE2443	Prostate cancer - comparison of androgen-dependent and -independent microdissected primary tumor	20	1	0	1	1	0.637	1
GSE3167	Classification of carcinoma in situ lesions in human bladder cancer	60	3	5	0.317	1	0.683	1
GSE3243	C2C12 myoblast vs myotube	6	0	1	0.437	1	0.707	1
GSE3230	Embryonic Skeletal Myoblasts	3	0	0	1	1	0.93	1
GSE2770	Transcriptional profiles of Th cells induced to polarize to Th1 or Th2 direction in the presence or absence of TGFbeta	34	0	0	1	1	0.137	1
GSE1786	Vastus lateralis biopsies from healthy trained and sedentary males	24	0	1	1	1	0.965	1
GSE3183	Human Airway Hyperresponsiveness	15	0	0	1	1	0.25	1
GSE3185	Human Glioblastoma	3	0	0	1	1	0.995	1
GSE1455	Two week Storage and Rehydration of HEK 293 Cells at Ambient Temperature	18	0	0	1	1	0.462	1
GSE1364	Long-Term Storage of Human Cells at Ambient Temperature	21	1	0	1	1	0.705	1
GSE2815	cMyb and vMyb in MCF7 cells	8	0	0	1	1	0.819	1
GSE1561	EORTC 10994 clinical trial	49	4	1	0.4	1	0.334	1
GSE2531	JEG3 vs BeWo	7	0	0	1	1	0.978	1
GSE2252	Use of an Isothermal Linear Amplification Method with Small Samples on DNA Microarrays	2	0	0	1	1	0.88	1
GSE2666	Human Hematopoietic Stem Cell (HSC) and Progenitor Cell (HPC) Expression Profilies	18	0	0	1	1	0.466	1
GSE2487	Oncogene-induced senescence	10	1	0	0.423	1	0.89	1
GSE2639	HUVEC gene profile after TNF-stimulation	8	0	0	1	1	0.974	1
GSE2638	HMEC gene profile after TNF-stimulation	6	1	0	0.267	1	0.766	1
GSE2189	A549 teatement with MGd	18	1	0	1	1	0.39	1
GSE2248	Human Mesenchymal stem cell	6	0	0	1	1	0.804	1
GSE2429	Atypical Ductal Hyperplasia	2	0	0	1	1	0.559	1
GSE2361	Expression Proflies of Human Normal tissues	36	0	3	0.234	1	0.836	1
GSE2461	Control (IBS) & Ulcerative colitis (UC) subjects	8	0	0	1	1	0.95	1
GSE2450	Endothelial cells and atorvastatin	16	0	0	1	1	0.273	1
GSE2034	Breast cancer relapse free survival	286	15	5	1	1	0.175	1
GSE2113	Plasma cell dyscrasias expression profiles associated with distinct IGH translocations in multiple myeloma	52	1	4	0.445	1	0.924	1
GSE1462	Mitochondrial disorders	15	1	0	0.583	1	0.659	1
GSE1615	Theca cell gene expression	13	0	0	1	1	0.719	1
GSE1400	MCF-7 Fractionated RNA	6	0	0	1	1	0.814	1
GSE2004	scien-affy-human-87089	25	1	3	0.199	1	0.605	1
GSE1937	Collagen-GAG Biocompatibility Tests	12	1	0	0.492	1	0.917	1
GSE1935	PGA_DogLung_regional_MV	24	0	0	1	1	0.264	1
GSE1922	Leukemia study / K562 cell line	48	0	0	1	1	0.203	1
GSE1825	SRBCT	20	1	0	1	1	0.638	1
GSE1323	Isogenic primary tumor/metastasis comparison	6	0	0	1	1	0.886	1
GSE1428	Skeletal muscle sarcopenia	22	0	1	1	1	0.667	1
GSE1650	COPD Study	30	1	1	1	1	0.971	1
GSE1648	Osmotic Loading of Human Intervertebral Disc Cells	11	0	0	1	1	0.552	1
GSE651	DNR resistant all ALL	28	0	0	1	1	0.409	1
GSE649	VCR resistant all ALL	36	0	0	1	1	0.835	1
GSE648	VCR sensitive all ALL	89	0	1	1	1	0.178	1
GSE647	PRED resistant all ALL	27	0	0	1	1	0.423	1
GSE645	ASP resistant all ALL	45	0	0	1	1	0.26	1
GSE654	ASP resistant B-ALL	40	0	0	1	1	0.577	1
GSE646	PRED sensitive all ALL	66	0	0	1	1	0.187	1
GSE655	PRED sensitive B-ALL	54	0	0	1	1	0.349	1
GSE653	ASP sensitive B-ALL	66	1	0	1	1	0.374	1
GSE660	DNR resistant B-ALL	23	0	0	1	1	0.688	1
GSE658	VCR resistant B-ALL	29	0	0	1	1	0.526	1
GSE657	VCR sensitive B-ALL	75	0	1	1	1	0.142	1
[truncated: 184 more rows]
