# Supplementary material for: Discovering biological connections between experimental conditions based on common patterns of differential gene expression
Source: BMC Bioinformatics. 2011 Sep 27;12:381. doi: 10.1186/1471-2105-12-381 (PMC3203354; doi:10.1186/1471-2105-12-381)
Supplement: Additional file 9 — Comparison of MARQ and openSESAME query results using the E2 treatment signature. In queries using the E2 treatment signature, these GEO series were assigned an FDR q < 0.05 by openSESAME with either the K-S or Fisher's exact tests or contained an experimental comparison to which MARQ assigned an FDR-corrected p < 0.05. Series are sorted in ascending order by Fisher q value. [file 1471-2105-12-381-S9.XLS]

## Sheet: E2_MARQ_vs_openSESAME
			MARQ			openSESAME
Series ID	DataSet ID	Series Title	Comparison	Score	p	Fisher p	Fisher FDR q	KS p	KS FDR q
GSE11352	GDS3217	Timecourse of estradiol (10nM) exposure in MCF7 breast cancer cells.	estradiol vs. control	1.67	< 0.0001	2.94e-35	1.61e-32	0.000259	0.0236
			48 h vs. 12 h	0.806	0.139	#N/A	#N/A	#N/A	#N/A
			24 h vs. 12 h	0.713	0.359	#N/A	#N/A	#N/A	#N/A
			48 h vs. 24 h	0.00605	1	#N/A	#N/A	#N/A	#N/A
GSE2225	GDS1873	Letrozole-, Anastrozole- and Tamoxifen-Responsive Genes in MCF-7aro Cells	hormone treatment vs. control	1.53	< 0.0001	5.04e-08	3.67e-06	6.67e-05	0.00766
			androgen vs. untreated	1.51	< 0.0001	#N/A	#N/A	#N/A	#N/A
			androgen and anastrozole vs. untreated	1.47	< 0.0001	#N/A	#N/A	#N/A	#N/A
			estrogen vs. untreated	1.45	< 0.0001	#N/A	#N/A	#N/A	#N/A
			aromatase inhibition vs. control	1.43	< 0.0001	#N/A	#N/A	#N/A	#N/A
			antiestrogen treatment vs. control	1.36	< 0.0001	#N/A	#N/A	#N/A	#N/A
			androgen and tamoxifen vs. untreated	1.36	< 0.0001	#N/A	#N/A	#N/A	#N/A
			androgen and letrozole vs. untreated	1.27	< 0.0001	#N/A	#N/A	#N/A	#N/A
GSE6364	GDS2737	Gene Profiling of Endometrium Reveals Progesterone Resistance and Candidate Genetic Loci in Women with Endometriosis	proliferative vs. mid secretory	1.15	< 0.0001	2.32e-06	0.00013	0.0132	0.457
			mid secretory vs. early secretory	-0.939	0.017	#N/A	#N/A	#N/A	#N/A
GSE4888	GDS2052	Molecular phenotyping of human endometrium	proliferative phase vs. mid secretory phase	1.13	< 0.0001	1.64e-05	0.000876	0.127	1
			proliferative phase vs. early secretory phase	1.07	0.00944	#N/A	#N/A	#N/A	#N/A
			proliferative phase vs. late secretory phase	0.987	0.0119	#N/A	#N/A	#N/A	#N/A
			mid secretory phase vs. ambiguous phase	-0.957	0.0119	#N/A	#N/A	#N/A	#N/A
GSE7765	GDS2744	Dioxin-induced gene expression changes in MCF-7 human breast cancer cells	dioxin vs. control	-1	0.0119	0.0325	0.843	0.756	1
GSE10433	GDS3218	Human Skin: Before and 1 week after Isotretinoin Treatment	13-cis RA vs. control	-0.916	0.0226	1	1	0.137	1
GSE3846	GDS2767	Influence of beverages on blood gene expression	12 h vs. 2 h	0.915	0.0226	1	1	0.159	1
GSE6207	GDS2657	miR-124 transfection time course	72 h vs. 8 h	-0.874	0.0476	1	1	0.182	1
			24 h vs. 4 h	-0.929	0.0209	#N/A	#N/A	#N/A	#N/A
			72 h vs. 4 h	-0.968	0.0119	#N/A	#N/A	#N/A	#N/A
			120 h vs. 4 h	-0.996	0.0119	#N/A	#N/A	#N/A	#N/A
GSE2004	GDS1663	scien-affy-human-87089	kidney vs. universal RNA	-0.967	0.0119	1	1	0.184	1
			liver vs. universal RNA	-0.972	0.0119	#N/A	#N/A	#N/A	#N/A
GSE9723	GDS3211	Gingival Epithelial Cell Transcriptional Responses to Pathogenic Oral Microbial Species.	Aggregatibacter actinomycetemcomitans vs. control	-0.945	0.017	1	1	0.39	1
GSE2638	GDS1543	HMEC gene profile after TNF-stimulation	tumor necrosis factor vs. control	-0.932	0.0209	1	1	0.428	1
GSE8692	GDS3069	Endogeneous mRNA level fluctuations in various brain tumor cells	low grade anaplastic mixed glioma vs. high grade glioblastoma	-0.888	0.0356	1	1	0.443	1
GSE7216	GDS2611	Cytokine treated normal human epidermal keratinocytes	IL-19 vs. untreated	1.01	0.0119	1	1	0.459	1
			IL-24 vs. untreated	1	0.0119	#N/A	#N/A	#N/A	#N/A
			IL-20 vs. untreated	0.958	0.0119	#N/A	#N/A	#N/A	#N/A
			IL-22 vs. untreated	0.914	0.0226	#N/A	#N/A	#N/A	#N/A
GSE4636	GDS2057	Differential regulation of gene expression by an RTI SARM and canonical agonist of androgen receptor	DHT vs. control	1.11	< 0.0001	1	1	0.461	1
			RTI-018 vs. control	1.1	< 0.0001	#N/A	#N/A	#N/A	#N/A
GSE2450	GDS1630	Endothelial cells and atorvastatin	atorvastatin vs. untreated	-0.877	0.047	1	1	0.461	1
GSE4250	GDS1685	Determination of expression level of gingiva expressed genes	hereditary gingival fibromatosis vs. normal	0.891	0.0356	1	1	0.625	1
GSE1417	GDS885	Untreated vs. Camptothecin Treated HeLa cells	campthotecin vs. control	-0.873	0.0476	1	1	0.678	1
GSE1518	GDS1317	Human endothelium exposed to shear stress and pressure	high pressure vs. normal pressure	0.912	0.0226	1	1	0.73	1
GSE4182	GDS2470	Genetic background of the polygenic neural tube defect	neural tube defect vs. normal	0.92	0.0226	1	1	0.859	1
GSE6015	GDS2445	Genome-wide mapping of Polycomb target genes unravels their roles in cell fate transitions	EZH2 depletion vs. control	-1.02	0.0119	1	1	0.932	1
GSE4271	GDS1815	Molecular subclasses of high-grade glioma: prognosis, disease progression, and neurogenesis	proliferative vs. mesenchymal	1.01	0.0119	1	1	0.951	1
GSE3524	GDS1584	Association b/w gene expression profile & tumor invasion in OSCC	T4N2bM0 vs. T4N1M0	1.05	0.00944	1	1	0.992	1
			T4N2bM0 vs. T2N0M0	0.879	0.047	#N/A	#N/A	#N/A	#N/A
GSE3860	GDS1503	Comparison of Hutchinson-Gilford Progeria Syndrome fibroblast cell lines to control fibroblast cell lines	GMO8398C vs. AG11513	1.02	0.00944	1	1	0.999	1
			GMO8398C vs. GM0316B	0.967	0.0119	#N/A	#N/A	#N/A	#N/A
			AG11513 vs. AG10750	-0.881	0.047	#N/A	#N/A	#N/A	#N/A
