# Supplementary material for: Discovering biological connections between experimental conditions based on common patterns of differential gene expression
Source: BMC Bioinformatics. 2011 Sep 27;12:381. doi: 10.1186/1471-2105-12-381 (PMC3203354; doi:10.1186/1471-2105-12-381)
Supplement: Additional file 10 — Comparison of MARQ and openSESAME query results using the p63 silencing signature. In queries using the p63 silencing signature, these GEO series were assigned an FDR q < 0.05 by openSESAME with either the K-S or Fisher's exact tests or contained an experimental comparison to which MARQ assigned an FDR-corrected p < 0.05. Series are sorted in ascending order by Fisher q value. [file 1471-2105-12-381-S10.XLS]

## Sheet: p63_MARQ_vs_openSESAME
			MARQ			openSESAME
Series ID	DataSet ID	Series Title	Comparison	Score	p	Fisher p	Fisher FDR q	KS p	KS FDR q
GSE2665	GDS1618	Lymph node vs. Tonsil	tonsil vs. lymph node	-1.16	< 0.0001	2.18e-21	2.38e-18	0.000232	0.0152
GSE5281	GSE5281	Alzheimer's disease and the normal aged brain	superior frontal gyrus vs. medial temporal gyrus	0.864	0.165	1.67e-17	9.11e-15	5.77e-05	0.00525
			primary visual cortex vs. entorhinal cortex	0.771	0.414	#N/A	#N/A	#N/A	#N/A
			superior frontal gyrus vs. entorhinal cortex	0.716	0.624	#N/A	#N/A	#N/A	#N/A
			primary visual cortex vs. medial temporal gyrus	0.704	0.652	#N/A	#N/A	#N/A	#N/A
			hippocampus vs. entorhinal cortex	0.695	0.684	#N/A	#N/A	#N/A	#N/A
			primary visual cortex vs. posterior cingulate	0.604	0.974	#N/A	#N/A	#N/A	#N/A
			posterior cingulate vs. medial temporal gyrus	0.599	0.974	#N/A	#N/A	#N/A	#N/A
			posterior cingulate vs. entorhinal cortex	0.536	0.974	#N/A	#N/A	#N/A	#N/A
			medial temporal gyrus vs. entorhinal cortex	0.474	0.974	#N/A	#N/A	#N/A	#N/A
			superior frontal gyrus vs. posterior cingulate	0.131	0.974	#N/A	#N/A	#N/A	#N/A
			primary visual cortex vs. hippocampus	-0.102	0.981	#N/A	#N/A	#N/A	#N/A
			Alzheimer's disease vs. control	-0.14	0.974	#N/A	#N/A	#N/A	#N/A
			superior frontal gyrus vs. hippocampus	-0.152	0.974	#N/A	#N/A	#N/A	#N/A
			superior frontal gyrus vs. primary visual cortex	-0.155	0.974	#N/A	#N/A	#N/A	#N/A
			posterior cingulate vs. hippocampus	-0.215	0.974	#N/A	#N/A	#N/A	#N/A
			medial temporal gyrus vs. hippocampus	-0.733	0.56	#N/A	#N/A	#N/A	#N/A
GSE6932	GDS2732	Identification and characterization of small molecule inducers of epidermal keratinocyte differentiation	12 h vs. 0 h	0.609	0.974	2.88e-17	1.26e-14	7.59e-05	0.00592
			48 h vs. 36 h	0.0812	0.99	#N/A	#N/A	#N/A	#N/A
			24 h vs. 0 h	-0.0961	0.982	#N/A	#N/A	#N/A	#N/A
			PP vs. control	-0.229	0.974	#N/A	#N/A	#N/A	#N/A
			24 h vs. 12 h	-0.694	0.684	#N/A	#N/A	#N/A	#N/A
			48 h vs. 0 h	-0.788	0.371	#N/A	#N/A	#N/A	#N/A
			48 h vs. 24 h	-0.822	0.244	#N/A	#N/A	#N/A	#N/A
			36 h vs. 24 h	-0.873	0.146	#N/A	#N/A	#N/A	#N/A
			48 h vs. 12 h	-0.928	0.0744	#N/A	#N/A	#N/A	#N/A
			36 h vs. 12 h	-1.02	0.0176	#N/A	#N/A	#N/A	#N/A
			36 h vs. 0 h	-1.03	0.0134	#N/A	#N/A	#N/A	#N/A
GSE3292	GDS1667	Gene expression signature of HPV in head and neck squamous cell carcinoma	HPV positive vs. HPV negative	-0.0569	0.991	1.14e-15	3.11e-13	0.00107	0.0544
GSE1420	GDS1321	Barrett's esophagus, Barrett's-associated adenocarcinomas and normal esophageal epithelium	adenocarcinoma vs. normal	1.09	< 0.0001	3.06e-09	2.16e-07	0.00525	0.159
			Barrett's esophagus vs. normal	0.0422	0.991	#N/A	#N/A	#N/A	#N/A
GSE2841	GDS2113	Expression Profiling of pheochromocytomas of various genetic origins	SDHD mutation vs. NF1 mutation	0.599	0.974	7.5e-08	4.31e-06	0.0162	0.366
			SDHD mutation vs. MEN 2A mutation	0.484	0.974	#N/A	#N/A	#N/A	#N/A
			SDHD mutation vs. SDHB mutation	0.14	0.974	#N/A	#N/A	#N/A	#N/A
			SDHB mutation vs. NF1 mutation	0.114	0.974	#N/A	#N/A	#N/A	#N/A
			VHL mutation vs. NF1 mutation	0.0822	0.989	#N/A	#N/A	#N/A	#N/A
			VHL mutation vs. MEN 2A mutation	0.0339	0.997	#N/A	#N/A	#N/A	#N/A
			VHL mutation vs. SDHB mutation	-0.0182	0.997	#N/A	#N/A	#N/A	#N/A
			VHL mutation vs. SDHD mutation	-0.0426	0.991	#N/A	#N/A	#N/A	#N/A
			NF1 mutation vs. MEN 2A mutation	-0.056	0.991	#N/A	#N/A	#N/A	#N/A
			unidentified mutation vs. NF1 mutation	-0.0925	0.983	#N/A	#N/A	#N/A	#N/A
			extra-adrenal pheochromocytoma vs. adrenal pheochromocytoma	-0.106	0.976	#N/A	#N/A	#N/A	#N/A
			unidentified mutation vs. SDHB mutation	-0.131	0.974	#N/A	#N/A	#N/A	#N/A
			unidentified mutation vs. VHL mutation	-0.204	0.974	#N/A	#N/A	#N/A	#N/A
			sporadic vs. familial	-0.31	0.974	#N/A	#N/A	#N/A	#N/A
			unidentified mutation vs. SDHD mutation	-0.579	0.974	#N/A	#N/A	#N/A	#N/A
			unidentified mutation vs. MEN 2A mutation	-0.636	0.897	#N/A	#N/A	#N/A	#N/A
			SDHB mutation vs. MEN 2A mutation	-0.677	0.753	#N/A	#N/A	#N/A	#N/A
GSE5563	GDS2418	Gene expression profile of VIN lesions in comparison to controls	vulvar intraepithelial neoplasia vs. control	-0.275	0.9735	2.35e-06	9.87e-05	0.106	0.945
GSE2280	GDS1062	Prediction of lymphatic metastasis from primary squamous cell carcinoma of the oral cavity	squamous cell carcinoma vs. lymph node metastasis	-0.256	0.9735	1.26e-05	0.000452	0.0134	0.325
			no metastasis vs. metastasis	-0.772	0.4089	#N/A	#N/A	#N/A	#N/A
GSE1145	GDS651	changes in cardiac transcription profiles brought about by heart failure	ischemic vs. normal	0.845	0.189	2.19e-05	0.000725	0.00171	0.0747
			idiopathic dilated vs. normal	-0.689	0.706	#N/A	#N/A	#N/A	#N/A
GSE3307	GDS1956	Comparative profiling in 13 muscle disease groups	fascioscapulohumeral muscular dystrophy vs. normal	0.967	0.0425	2.66e-05	0.00085	0.0382	0.659
GSE6014	GDS2444	A Mitochondria-K+ Channel Axis Is Suppressed in Cancer & Its Normalization Promotes Apoptosis and Inhibits Cancer Growth	lung carcinoma vs. glioblastoma	-1.22	< 0.0001	6.98e-05	0.00191	0.294	1
GSE6364	GDS2737	Gene Profiling of Endometrium Reveals Progesterone Resistance and Candidate Genetic Loci in Women with Endometriosis	proliferative vs. mid secretory	1.01	0.0249	0.000211	0.00529	0.0443	0.702
GSE8514	GDS2860	Expression data from normal adrenal gland and aldosterone-producing adenoma	aldosterone-producing adenoma vs. control	-1.01	0.027	0.000215	0.00533	0.175	1
GSE6710	GDS2518	Expression data from human skin biopsies (lesional and uninvolved) from psoriatic patients	uninvolved vs. lesional	0.921	0.07754	0.000512	0.0109	0.0734	0.855
GSE6013	GDS2604	Gene expression in asbestos exposed lung cells	Met5A vs. Beas2B	1.46	< 0.0001	0.00332	0.0584	0.194	1
			mesothelial vs. epithelial	1.13	< 0.0001	#N/A	#N/A	#N/A	#N/A
			Met5A vs. A549	1.03	0.0134	#N/A	#N/A	#N/A	#N/A
			Beas2B vs. A549	-1.13	< 0.0001	#N/A	#N/A	#N/A	#N/A
GSE10196	GDS3220	Identification of YAP target genes in MCF10A cells	YAP overexpression vs. control	1.2	< 0.0001	0.0442	0.407	0.454	1
GSE3524	GDS1584	Association b/w gene expression profile & tumor invasion in OSCC	T4N0M0 vs. T2N0M0	1.19	< 0.0001	0.557	1	0.00424	0.139
			T4N2bM0 vs. T1N2bM0	1.17	< 0.0001	#N/A	#N/A	#N/A	#N/A
			T4N2bM0 vs. T2N0M0	1.16	< 0.0001	#N/A	#N/A	#N/A	#N/A
			carcinoma vs. normal	1.13	< 0.0001	#N/A	#N/A	#N/A	#N/A
			T4N0M0 vs. T1N2bM0	1.02	0.0134	#N/A	#N/A	#N/A	#N/A
			T3N2bM0 vs. T1N2bM0 [ratio]	1	0.027	#N/A	#N/A	#N/A	#N/A
			T3N2bM0 vs. T2N0M0	0.955	0.0449	#N/A	#N/A	#N/A	#N/A
			T4N2M0 vs. T1N2bM0 [ratio]	0.947	0.0449	#N/A	#N/A	#N/A	#N/A
			TNM staging not applicable vs. T1N2bM0	-0.954	0.0449	#N/A	#N/A	#N/A	#N/A
			T4N1M0 vs. T4N0M0	-1	0.027	#N/A	#N/A	#N/A	#N/A
			TNM staging not applicable vs. T4N1M0	-1.08	< 0.0001	#N/A	#N/A	#N/A	#N/A
			TNM staging not applicable vs. T4N2bM0	-1.08	< 0.0001	#N/A	#N/A	#N/A	#N/A
			TNM staging not applicable vs. T4N3M0	-1.12	< 0.0001	#N/A	#N/A	#N/A	#N/A
			TNM staging not applicable vs. T4N2M0	-1.13	< 0.0001	#N/A	#N/A	#N/A	#N/A
			TNM staging not applicable vs. T3N2bM0	-1.19	< 0.0001	#N/A	#N/A	#N/A	#N/A
			TNM staging not applicable vs. T4N0M0	-1.23	< 0.0001	#N/A	#N/A	#N/A	#N/A
GSE3419	GDS1672	Characterization and isolation of stem cell enriched human hair follicle bulge cells	sub-bulge vs. inner bulge	1.24	< 0.0001	0.784	1	0.105	0.94
			suprabulbar vs. inner bulge	1.19	< 0.0001	#N/A	#N/A	#N/A	#N/A
			upper bulge vs. inner bulge	1.05	0.00548	#N/A	#N/A	#N/A	#N/A
			sub-bulge vs. bulge	1.05	0.00548	#N/A	#N/A	#N/A	#N/A
			upper bulge vs. bulge	-1.01	0.0215	#N/A	#N/A	#N/A	#N/A
			upper bulge vs. suprabulbar	-1.11	< 0.0001	#N/A	#N/A	#N/A	#N/A
			inner bulge vs. bulge	-1.15	< 0.0001	#N/A	#N/A	#N/A	#N/A
			upper bulge vs. sub-bulge	-1.18	< 0.0001	#N/A	#N/A	#N/A	#N/A
GSE7216	GDS2611	Cytokine treated normal human epidermal keratinocytes	IL-22 vs. untreated	-1.01	0.0249	1	1	0.306	1
			IL-1b vs. untreated	-1.07	< 0.0001	#N/A	#N/A	#N/A	#N/A
GSE2443	GDS1390	Prostate cancer - comparison of androgen-dependent and -independent microdissected primary tumor	androgen-independent prostate cancer vs. androgen-dependent prostate cancer	0.975	0.0425	1	1	0.637	1
GSE6475	GDS2478	Acne lesion vs. normal skin. Also includes non-acne patients' normal skin samples.	acne vs. normal	-1	0.027	1	1	0.694	1
GSE2144	GDS1286	Gene induction by low pH in oesophageal cells	120 m vs. 0 m	-0.999	0.027	1	1	0.71	1
GSE6281	GDS2935	Gene expression time-course in the human skin during elicitation of allergic contact dermatitis	7 h vs. control	1.13	< 0.0001	0.277	1	0.83	1
GSE2487	GDS1637	Oncogene-induced senescence	ITV vs. ITM-E6E7-ST	1	0.027	0.423	1	0.89	1
			ITM-E6E7-ST vs. ITM-E6E7	-0.963	0.0449	#N/A	#N/A	#N/A	#N/A
GSE973	GDS649	IL-1 stimulation of HUVEC	0 h vs. 0.5 h [ratio]	1.05	0.00548	0.225	1	0.911	1
			6 h vs. 0 h [ratio]	-0.969	0.0425	#N/A	#N/A	#N/A	#N/A
GSE994	GDS534	Effects of cigarette smoke on the human airway epithelial cell transcriptome	never smoked vs. current smoker	0.963	0.0449	1	1	0.933	1
GSE1786	GDS1340	Vastus lateralis biopsies from healthy trained and sedentary males	67 y vs. 66 y	0.966	0.0425	1	1	0.965	1
GSE1650	GDS737	COPD Study	severe emphysema vs. no or mild emphysema	1.09	< 0.0001	1	1	0.971	1
GSE3585	GDS2205	Dilated Cardiomyopathy and Non Failing Biopsies	non-failing vs. dilated cardiomyopathy	-0.95	0.0449	0.492	1	0.97	1
GSE10433	GDS3218	Human Skin: Before and 1 week after Isotretinoin Treatment	13-cis RA vs. control	-0.963	0.0449	0.301	1	0.984	1
